# Supplementary material for: High-throughput methods to identify male Cannabis sativa using various genotyping methods
Source: J Cannabis Res. 2022 Nov 2;4:57. doi: 10.1186/s42238-022-00164-7 (PMC9628020; doi:10.1186/s42238-022-00164-7)
Supplement: Supplementary file 1 — Additional file 1: Supplemental Figure 1. High resolution melting profiles on selected Cannabis sativa male and not male samples from the SexID Steep Hill high throughput testing sample set of MADC2 primer set showing multiple non-male melt profile genotypes. The samples that are shown in red represent male calls with a Tm melting peak at 82°C, whereas the other colors (purple, blue, maroon) represent non-male genotypes with variable target melting peak. Supplemental Figure 2. High resolution melting profiles of a region upstream of MADC2. This analysis was performed using primers designated, -403 Fwd and -237 Rev, which target an upstream region of MADC2 on the proposed Y-chromosome. Curves with an inflection point at 78°C are indicative of a male genotype, and the other curves present represent the various non-male genotypes of the homologous region. Supplemental Figure 3. Genomic Scaffold and Amplicon Alignment on JL_Father’s Y-Chromosome. The above alignment shows the location of where the MADC2 region lies on a 1Mbp region of the JL_Father’s Y-chromosome scaffold. The highlighted region near 523Mbp shows the MADC2 probe binding site and the black bar represents the amplicon region. Supplemental Figure 4. Alignment of 42 male amplicon sequences to the MADC2 genomic region in the JL_Father genome that shows a high conservation between male genotypes of diverse drug-type and fiber-type cultivars. The highlighted region represents the probe binding site that is also conserved between all the genotypes. 011623 contig from PBBK aligned to 1Mbp Y_000295F contig from JL father with TaqMan probe highlighted 2) MADC2 aligned to Y contig from Jamaican Lion Father with TaqMan probe highlighted examined. Supplemental Figure 5. A. Preliminary Analysis of Loop mediated Isothermal PCR for Male (yellow) and not Male (Pink) identification. B. Twist Dx Assay of Male and Not Male DNA samples. Supplemental Figure 6. Example phenotypes of representative cannabis plants from the 158 [file 42238_2022_164_MOESM1_ESM.zip]

Archive with 2 entries (2 files):
- Supplemental Materials.docx
- SupplementalTable1_SexIDsultsfor8595CannabisSamples.xlsx
