# Supplementary material for: High-throughput methods to identify male Cannabis sativa using various genotyping methods
Source: J Cannabis Res. 2022 Nov 2;4:57. doi: 10.1186/s42238-022-00164-7 (PMC9628020; doi:10.1186/s42238-022-00164-7)
Supplement: Supplementary file 1 — Additional file 1: Supplemental Figure 1. High resolution melting profiles on selected Cannabis sativa male and not male samples from the SexID Steep Hill high throughput testing sample set of MADC2 primer set showing multiple non-male melt profile genotypes. The samples that are shown in red represent male calls with a Tm melting peak at 82°C, whereas the other colors (purple, blue, maroon) represent non-male genotypes with variable target melting peak. Supplemental Figure 2. High resolution melting profiles of a region upstream of MADC2. This analysis was performed using primers designated, -403 Fwd and -237 Rev, which target an upstream region of MADC2 on the proposed Y-chromosome. Curves with an inflection point at 78°C are indicative of a male genotype, and the other curves present represent the various non-male genotypes of the homologous region. Supplemental Figure 3. Genomic Scaffold and Amplicon Alignment on JL_Father’s Y-Chromosome. The above alignment shows the location of where the MADC2 region lies on a 1Mbp region of the JL_Father’s Y-chromosome scaffold. The highlighted region near 523Mbp shows the MADC2 probe binding site and the black bar represents the amplicon region. Supplemental Figure 4. Alignment of 42 male amplicon sequences to the MADC2 genomic region in the JL_Father genome that shows a high conservation between male genotypes of diverse drug-type and fiber-type cultivars. The highlighted region represents the probe binding site that is also conserved between all the genotypes. 011623 contig from PBBK aligned to 1Mbp Y_000295F contig from JL father with TaqMan probe highlighted 2) MADC2 aligned to Y contig from Jamaican Lion Father with TaqMan probe highlighted examined. Supplemental Figure 5. A. Preliminary Analysis of Loop mediated Isothermal PCR for Male (yellow) and not Male (Pink) identification. B. Twist Dx Assay of Male and Not Male DNA samples. Supplemental Figure 6. Example phenotypes of representative cannabis plants from the 158 [file 42238_2022_164_MOESM1_ESM.zip › SupplementalTable1_SexIDsultsfor8595CannabisSamples.xlsx]

## Sheet: Total
Lot Barcode	Lot Name	Protocol	Exp	Target Cp	Reference Cp	Sex Test Result	Location
Y1u00-1	Y1u00-1	Sex Test SOP-030	QPE177	0	27.6713	Absence	BK
G1dve-1	G1dve-1	Sex Test SOP-030	QPE177	0	27.7946	Absence	BK
Y16kg-1	Y16kg-1	Sex Test SOP-030	QPE177	0	28.5814	Absence	BK
V1txz-1	V1txz-1	Sex Test SOP-030	QPE177	0	28.2043	Absence	BK
V1t5j-1	V1t5j-1	Sex Test SOP-030	QPE177	0	24.9653	Absence	BK
B1dvf-1	B1dvf-1	Sex Test SOP-030	QPE177	0	26.6724	Absence	BK
K1e5w-1	K1e5w-1	Sex Test SOP-030	QPE177	0	29.0051	Absence	BK
O1sie-1	O1sie-1	Sex Test SOP-030	QPE177	0	27.6415	Absence	BK
V1thj-1	V1thj-1	Sex Test SOP-030	QPE177	0	26.4028	Absence	BK
G1t5e-1	G1t5e-1	Sex Test SOP-030	QPE177	0	26.223	Absence	BK
R1txt-1	R1txt-1	Sex Test SOP-030	QPE177	0	29.9084	Absence	BK
M1u05-1	M1u05-1	Sex Test SOP-030	QPE177	0	28.8696	Absence	BK
K16kk-1	K16kk-1	Sex Test SOP-030	QPE177	0	30.2277	Absence	BK
B1thf-1	B1thf-1	Sex Test SOP-030	QPE177	0	26.4654	Absence	BK
K1dvg-1	K1dvg-1	Sex Test SOP-030	QPE177	0	27.9284	Absence	BK
G1u02-1	G1u02-1	Sex Test SOP-030	QPE177	0	29.1732	Absence	BK
O1thi-1	O1thi-1	Sex Test SOP-030	QPE177	0	27.2808	Absence	BK
M1thh-1	M1thh-1	Sex Test SOP-030	QPE177	0	28.2566	Absence	BK
G1txu-1	G1txu-1	Sex Test SOP-030	QPE177	0	28.2635	Absence	BK
G1sgi-1	G1sgi-1	Sex Test SOP-030	QPE177	0	27.7987	Absence	BK
Y1txs-1	Y1txs-1	Sex Test SOP-030	QPE177	0	30.0676	Absence	BK
B1sgj-1	B1sgj-1	Sex Test SOP-030	QPE177	0	27.3707	Absence	BK
B16kj-1	B16kj-1	Sex Test SOP-030	QPE177	0	29.6958	Absence	BK
V16kn-1	V16kn-1	Sex Test SOP-030	QPE177	0	30.1501	Absence	BK
R1e5t-1	R1e5t-1	Sex Test SOP-030	QPE177	0	30.5617	Absence	BK
R1sgh-1	R1sgh-1	Sex Test SOP-030	QPE177	0	28.3353	Absence	BK
M1sgl-1	M1sgl-1	Sex Test SOP-030	QPE177	0	28.353	Absence	BK
V1e5z-1	V1e5z-1	Sex Test SOP-030	QPE177	0	27.6351	Absence	BK
M1txx-1	M1txx-1	Sex Test SOP-030	QPE177	0	29.6826	Absence	BK
K1sgk-1	K1sgk-1	Sex Test SOP-030	QPE177	0	28.8482	Absence	BK
M1t5h-1	M1t5h-1	Sex Test SOP-030	QPE177	0	22.2545	Absence	BK
Y1e5s-1	Y1e5s-1	Sex Test SOP-030	QPE177	0	30.7718	Absence	BK
V1dvj-1	V1dvj-1	Sex Test SOP-030	QPE177	0	28.6203	Absence	BK
R16kh-1	R16kh-1	Sex Test SOP-030	QPE177	0	26.8363	Absence	BK
B1u03-1	B1u03-1	Sex Test SOP-030	QPE177	0	30.2888	Absence	BK
R1t5d-1	R1t5d-1	Sex Test SOP-030	QPE177	0	25.804	Absence	BK
G16ki-1	G16ki-1	Sex Test SOP-030	QPE177	0	28.8016	Absence	BK
B1sib-1	B1sib-1	Sex Test SOP-030	QPE177	0	25.8847	Absence	BK
M1sid-1	M1sid-1	Sex Test SOP-030	QPE177	0	25.6674	Absence	BK
K1thg-1	K1thg-1	Sex Test SOP-030	QPE177	0	29.1707	Absence	BK
R21n5-1	R21n5-1	Sex Test SOP-030	QPE176	0	13.584	Absence	BK
Y21cw-1	Y21cw-1	Sex Test SOP-030	QPE176	0	23.1249	Absence	BK
R241l-1	R241l-1	Sex Test SOP-030	QPE176	0	20.0119	Absence	BK
G21cy-1	G21cy-1	Sex Test SOP-030	QPE176	0	20.2704	Absence	BK
G241m-1	G241m-1	Sex Test SOP-030	QPE176	0	17.7017	Absence	BK
B21n7-1	B21n7-1	Sex Test SOP-030	QPE176	0	18.4514	Absence	BK
R21cx-1	R21cx-1	Sex Test SOP-030	QPE176	0	19.4707	Absence	BK
G21n6-1	G21n6-1	Sex Test SOP-030	QPE176	0	21.7531	Absence	BK
B21cz-1	B21cz-1	Sex Test SOP-030	QPE176	0	19.689	Absence	BK
K241#-1	K241#-1	Sex Test SOP-030	QPE176	0	12.3268	Absence	BK
K21n8-1	K21n8-1	Sex Test SOP-030	QPE176	0	23.0462	Absence	BK
M21n9-1	M21n9-1	Sex Test SOP-030	QPE176	0	19.495	Absence	BK
O241q-1	O241q-1	Sex Test SOP-030	QPE176	0	20.2306	Absence	BK
O21d2-1	O21d2-1	Sex Test SOP-030	QPE176	0	19.9009	Absence	BK
V21nb-1	V21nb-1	Sex Test SOP-030	QPE176	0	20.5367	Absence	BK
R1zbt-1	R1zbt-1	Sex Test SOP-030	QPE175	0	28.6342	Absence	BK
M16tp-1	M16tp-1	Sex Test SOP-030	QPE175	0	24.9852	Absence	BK
K1zbw-1	K1zbw-1	Sex Test SOP-030	QPE175	0	28.9227	Absence	BK
Y228w-1	Y228w-1	Sex Test SOP-030	QPE175	0	29.4922	Absence	BK
R16tl-1	R16tl-1	Sex Test SOP-030	QPE175	0	28.2137	Absence	BK
V1zbz-1	V1zbz-1	Sex Test SOP-030	QPE175	0	28.7048	Absence	BK
G16tm-1	G16tm-1	Sex Test SOP-030	QPE175	0	27.2865	Absence	BK
B1zbv-1	B1zbv-1	Sex Test SOP-030	QPE175	0	25.8356	Absence	BK
B16tn-1	B16tn-1	Sex Test SOP-030	QPE175	0	29.2575	Absence	BK
O2292-1	O2292-1	Sex Test SOP-030	QPE175	0	29.5104	Absence	BK
K16to-1	K16to-1	Sex Test SOP-030	QPE175	0	27.291	Absence	BK
K15uc-1	K15uc-1	Sex Test SOP-030	QPE174	0	28.08	Absence	BK
B15ub-1	B15ub-1	Sex Test SOP-030	QPE173	0	26.863	Absence	BK
O17qu-1	O17qu-1	Sex Test SOP-030	QPE173	0	27.8134	Absence	BK
G17lm-1	G17lm-1	Sex Test SOP-030	QPE173	0	26.2372	Absence	BK
G15ua-1	G15ua-1	Sex Test SOP-030	QPE173	0	28.2672	Absence	BK
R17qp-1	R17qp-1	Sex Test SOP-030	QPE173	0	28.9142	Absence	BK
B17ln-1	B17ln-1	Sex Test SOP-030	QPE173	0	27.816	Absence	BK
V17qv-1	V17qv-1	Sex Test SOP-030	QPE173	0	28.6026	Absence	BK
K17qs-1	K17qs-1	Sex Test SOP-030	QPE173	0	27.0041	Absence	BK
M17lp-1	M17lp-1	Sex Test SOP-030	QPE173	0	24.5127	Absence	BK
B17qr-1	B17qr-1	Sex Test SOP-030	QPE173	0	30.1743	Absence	BK
K17lo-1	K17lo-1	Sex Test SOP-030	QPE173	0	27.8405	Absence	BK
R15u9-1	R15u9-1	Sex Test SOP-030	QPE173	0	29.3963	Absence	BK
V17lr-1	V17lr-1	Sex Test SOP-030	QPE173	0	27.4339	Absence	BK
O17lq-1	O17lq-1	Sex Test SOP-030	QPE173	0	23.9304	Absence	BK
V15uf-1	V15uf-1	Sex Test SOP-030	QPE173	0	23.9179	Absence	BK
Y17lk-1	Y17lk-1	Sex Test SOP-030	QPE173	0	26.297	Absence	BK
G17qq-1	G17qq-1	Sex Test SOP-030	QPE173	0	27.4664	Absence	BK
O15ue-1	O15ue-1	Sex Test SOP-030	QPE173	0	27.1447	Absence	BK
G17s2-1	G17s2-1	Sex Test SOP-030	QPE172	0	26.2357	Absence	BK
V17s7-1	V17s7-1	Sex Test SOP-030	QPE172	0	25.7847	Absence	BK
Y17s0-1	Y17s0-1	Sex Test SOP-030	QPE172	0	25.6392	Absence	BK
K17s4-1	K17s4-1	Sex Test SOP-030	QPE172	0	25.5345	Absence	BK
V15tj-1	V15tj-1	Sex Test SOP-030	QPE171	0	27.8342	Absence	BK
B16tf-1	B16tf-1	Sex Test SOP-030	QPE169	0	27.3073	Absence	BK
Y15uw-1	Y15uw-1	Sex Test SOP-030	QPE169	0	29.8065	Absence	BK
G16te-1	G16te-1	Sex Test SOP-030	QPE169	0	28.0646	Absence	BK
R16td-1	R16td-1	Sex Test SOP-030	QPE169	0	29.216	Absence	BK
Y16tc-1	Y16tc-1	Sex Test SOP-030	QPE169	0	30.0123	Absence	BK
M16th-1	M16th-1	Sex Test SOP-030	QPE169	0	30.2651	Absence	BK
K15v0-1	K15v0-1	Sex Test SOP-030	QPE169	0	27.6195	Absence	BK
O16ti-1	O16ti-1	Sex Test SOP-030	QPE169	0	28.5787	Absence	BK
B15uz-1	B15uz-1	Sex Test SOP-030	QPE169	0	28.2212	Absence	BK
K16tg-1	K16tg-1	Sex Test SOP-030	QPE169	0	28.8927	Absence	BK
M15v1-1	M15v1-1	Sex Test SOP-030	QPE169	0	31.519	Absence	BK
V16tj-1	V16tj-1	Sex Test SOP-030	QPE169	0	28.0718	Absence	BK
R1435-1	R1435-1	Sex Test SOP-030	QPE168	0	27.9879	Absence	BK
R13pt-1	R13pt-1	Sex Test SOP-030	QPE168	0	25.73	Absence	BK
R13nl-1	R13nl-1	Sex Test SOP-030	QPE168	0	27.8912	Absence	BK
G13pu-1	G13pu-1	Sex Test SOP-030	QPE168	0	26.8972	Absence	BK
V143b-1	V143b-1	Sex Test SOP-030	QPE168	0	27.3444	Absence	BK
K13pw-1	K13pw-1	Sex Test SOP-030	QPE168	0	27.1433	Absence	BK
Y1434-1	Y1434-1	Sex Test SOP-030	QPE168	0	27.2592	Absence	BK
V13nr-1	V13nr-1	Sex Test SOP-030	QPE168	0	25.8666	Absence	BK
Y13nk-1	Y13nk-1	Sex Test SOP-030	QPE168	0	29.049	Absence	BK
O13nq-1	O13nq-1	Sex Test SOP-030	QPE168	0	28.2478	Absence	BK
Y146o-1	Y146o-1	Sex Test SOP-030	QPE168	0	29.38	Absence	BK
M13tx-1	M13tx-1	Sex Test SOP-030	QPE168	0	28.8699	Absence	BK
Y13ps-1	Y13ps-1	Sex Test SOP-030	QPE168	0	28.1144	Absence	BK
G13nm-1	G13nm-1	Sex Test SOP-030	QPE168	0	26.152	Absence	BK
K1z30-1	K1z30-1	Sex Test SOP-030	QPE168	0	22.7287	Absence	BK
B1tub-1	B1tub-1	Sex Test SOP-030	QPE168	0	26.6381	Absence	BK
B146r-1	B146r-1	Sex Test SOP-030	QPE168	0	28.5468	Absence	BK
M1439-1	M1439-1	Sex Test SOP-030	QPE168	0	28.0889	Absence	BK
O13py-1	O13py-1	Sex Test SOP-030	QPE168	0	28.4831	Absence	BK
K146s-1	K146s-1	Sex Test SOP-030	QPE168	0	27.4648	Absence	BK
M146t-1	M146t-1	Sex Test SOP-030	QPE168	0	26.8178	Absence	BK
R1z2x-1	R1z2x-1	Sex Test SOP-030	QPE168	0	28.9004	Absence	BK
R13tt-1	R13tt-1	Sex Test SOP-030	QPE168	0	29.9564	Absence	BK
G13tu-1	G13tu-1	Sex Test SOP-030	QPE168	0	27.9	Absence	BK
M13px-1	M13px-1	Sex Test SOP-030	QPE168	0	28.5056	Absence	BK
K1438-1	K1438-1	Sex Test SOP-030	QPE168	0	29.1551	Absence	BK
O13ty-1	O13ty-1	Sex Test SOP-030	QPE168	0	26.9295	Absence	BK
M1tud-1	M1tud-1	Sex Test SOP-030	QPE168	0	28.9985	Absence	BK
G146q-1	G146q-1	Sex Test SOP-030	QPE168	0	29.1755	Absence	BK
Y13ts-1	Y13ts-1	Sex Test SOP-030	QPE168	0	26.6665	Absence	BK
K13no-1	K13no-1	Sex Test SOP-030	QPE168	0	25.2145	Absence	BK
B13tv-1	B13tv-1	Sex Test SOP-030	QPE168	0	26.6711	Absence	BK
R146p-1	R146p-1	Sex Test SOP-030	QPE168	0	29.8926	Absence	BK
K13tw-1	K13tw-1	Sex Test SOP-030	QPE168	0	27.1979	Absence	BK
B1437-1	B1437-1	Sex Test SOP-030	QPE168	0	27.0972	Absence	BK
B13nn-1	B13nn-1	Sex Test SOP-030	QPE168	0	29.2225	Absence	BK
G1436-1	G1436-1	Sex Test SOP-030	QPE168	0	27.1557	Absence	BK
O146u-1	O146u-1	Sex Test SOP-030	QPE168	0	31.3073	Absence	BK
V1tuf-1	V1tuf-1	Sex Test SOP-030	QPE168	0	32.0765	Absence	BK
M1z31-1	M1z31-1	Sex Test SOP-030	QPE168	0	29.5551	Absence	BK
O143a-1	O143a-1	Sex Test SOP-030	QPE168	0	27.6701	Absence	BK
V13pz-1	V13pz-1	Sex Test SOP-030	QPE168	0	32.1113	Absence	BK
B13pv-1	B13pv-1	Sex Test SOP-030	QPE168	0	27.8174	Absence	BK
M13np-1	M13np-1	Sex Test SOP-030	QPE168	0	26.0943	Absence	BK
V13tz-1	V13tz-1	Sex Test SOP-030	QPE168	0	26.4899	Absence	BK
B1zln-1	B1zln-1	Sex Test SOP-030	QPE168	0	28.8769	Absence	BK
Y1zlk-1	Y1zlk-1	Sex Test SOP-030	QPE165	0	26.5876	Absence	BK
B13mz-1	B13mz-1	Sex Test SOP-030	QPE165	0	25.8041	Absence	BK
O1z5q-1	O1z5q-1	Sex Test SOP-030	QPE165	0	27.2325	Absence	BK
O1ty6-1	O1ty6-1	Sex Test SOP-030	QPE165	0	28.1868	Absence	BK
R1zbl-1	R1zbl-1	Sex Test SOP-030	QPE165	0	29.4914	Absence	BK
O1tvq-1	O1tvq-1	Sex Test SOP-030	QPE165	0	22.6439	Absence	BK
Y13mw-1	Y13mw-1	Sex Test SOP-030	QPE165	0	25.3159	Absence	BK
M1z5p-1	M1z5p-1	Sex Test SOP-030	QPE165	0	26.9131	Absence	BK
M17ud-1	M17ud-1	Sex Test SOP-030	QPE165	0	25.8077	Absence	BK
K1tzg-1	K1tzg-1	Sex Test SOP-030	QPE165	0	25.9972	Absence	BK
R1z41-1	R1z41-1	Sex Test SOP-030	QPE165	0	26.3226	Absence	BK
B1z43-1	B1z43-1	Sex Test SOP-030	QPE165	0	26.8725	Absence	BK
K1zl#-1	K1zl#-1	Sex Test SOP-030	QPE165	0	26.479	Absence	BK
K1ty4-1	K1ty4-1	Sex Test SOP-030	QPE165	0	26.5219	Absence	BK
B1zbn-1	B1zbn-1	Sex Test SOP-030	QPE165	0	27.8674	Absence	BK
M1zlp-1	M1zlp-1	Sex Test SOP-030	QPE165	0	26.1029	Absence	BK
B1ty3-1	B1ty3-1	Sex Test SOP-030	QPE165	0	30.1709	Absence	BK
B17ub-1	B17ub-1	Sex Test SOP-030	QPE165	0	25.1797	Absence	BK
M1tzh-1	M1tzh-1	Sex Test SOP-030	QPE165	0	24.4293	Absence	BK
Y1zbk-1	Y1zbk-1	Sex Test SOP-030	QPE165	0	27.8152	Absence	BK
V1tvr-1	V1tvr-1	Sex Test SOP-030	QPE165	0	29.2776	Absence	BK
K1tv#-1	K1tv#-1	Sex Test SOP-030	QPE165	0	21.9243	Absence	BK
O1zlq-1	O1zlq-1	Sex Test SOP-030	QPE165	0	27.8596	Absence	BK
R1ty1-1	R1ty1-1	Sex Test SOP-030	QPE165	0	27.1192	Absence	BK
G17ua-1	G17ua-1	Sex Test SOP-030	QPE165	0	27.4518	Absence	BK
Y1z40-1	Y1z40-1	Sex Test SOP-030	QPE165	0	27.3573	Absence	BK
V1z47-1	V1z47-1	Sex Test SOP-030	QPE165	0	28.6144	Absence	BK
V13n3-1	V13n3-1	Sex Test SOP-030	QPE165	0	22.0826	Absence	BK
Y1z5k-1	Y1z5k-1	Sex Test SOP-030	QPE165	0	26.6859	Absence	BK
G1ty2-1	G1ty2-1	Sex Test SOP-030	QPE165	0	23.9581	Absence	BK
R17u9-1	R17u9-1	Sex Test SOP-030	QPE165	0	29.5176	Absence	BK
O1tzi-1	O1tzi-1	Sex Test SOP-030	QPE165	0	30.1342	Absence	BK
R13mx-1	R13mx-1	Sex Test SOP-030	QPE165	0	22.857	Absence	BK
Y17u8-1	Y17u8-1	Sex Test SOP-030	QPE165	0	28.1494	Absence	BK
Y1tzc-1	Y1tzc-1	Sex Test SOP-030	QPE165	0	26.5312	Absence	BK
M1z45-1	M1z45-1	Sex Test SOP-030	QPE165	0	23.1566	Absence	BK
O1scm-1	O1scm-1	Sex Test SOP-030	QPE165	0	23.0942	Absence	BK
R1zll-1	R1zll-1	Sex Test SOP-030	QPE165	0	25.5162	Absence	BK
R1tvl-1	R1tvl-1	Sex Test SOP-030	QPE165	0	28.7055	Absence	BK
M1zbp-1	M1zbp-1	Sex Test SOP-030	QPE165	0	26.1065	Absence	BK
O1sgu-1	O1sgu-1	Sex Test SOP-030	QPE164	0	27.8653	Absence	BK
V1scn-1	V1scn-1	Sex Test SOP-030	QPE164	0	27.0578	Absence	BK
Y1sg#-1	Y1sg#-1	Sex Test SOP-030	QPE164	0	28.67	Absence	BK
M1scl-1	M1scl-1	Sex Test SOP-030	QPE164	0	27.524	Absence	BK
G1sgq-1	G1sgq-1	Sex Test SOP-030	QPE164	0	28.9916	Absence	BK
Y1scg-1	Y1scg-1	Sex Test SOP-030	QPE164	0	26.3531	Absence	BK
M1sgt-1	M1sgt-1	Sex Test SOP-030	QPE164	0	29.4843	Absence	BK
B1scj-1	B1scj-1	Sex Test SOP-030	QPE164	0	26.9869	Absence	BK
K1sgs-1	K1sgs-1	Sex Test SOP-030	QPE164	0	27.3543	Absence	BK
R1sgp-1	R1sgp-1	Sex Test SOP-030	QPE164	0	26.817	Absence	BK
B1sgr-1	B1sgr-1	Sex Test SOP-030	QPE164	0	28.7252	Absence	BK
R1sch-1	R1sch-1	Sex Test SOP-030	QPE164	0	26.1762	Absence	BK
R1kkh-1	R1kkh-1	Sex Test SOP-030	QPE163	0	28.11	Absence	BK
B1tyj-1	B1tyj-1	Sex Test SOP-030	QPE163	0	28.3035	Absence	BK
K1kkk-1	K1kkk-1	Sex Test SOP-030	QPE163	0	27.49	Absence	BK
G1kki-1	G1kki-1	Sex Test SOP-030	QPE163	0	28.6282	Absence	BK
K1tyk-1	K1tyk-1	Sex Test SOP-030	QPE163	0	28.7367	Absence	BK
G1tyi-1	G1tyi-1	Sex Test SOP-030	QPE163	0	27.257	Absence	BK
B13kz-1	B13kz-1	Sex Test SOP-030	QPE163	0	27.3578	Absence	BK
K13l0-1	K13l0-1	Sex Test SOP-030	QPE163	0	25.4871	Absence	BK
O1tym-1	O1tym-1	Sex Test SOP-030	QPE163	0	27.2967	Absence	BK
M1tyl-1	M1tyl-1	Sex Test SOP-030	QPE163	0	28.5812	Absence	BK
V1gnj-1	V1gnj-1	Sex Test SOP-030	QPE163	0	26.807	Absence	BK
Y13kw-1	Y13kw-1	Sex Test SOP-030	QPE163	0	26.5659	Absence	BK
Y1kkg-1	Y1kkg-1	Sex Test SOP-030	QPE163	0	27.514	Absence	BK
O1kkm-1	O1kkm-1	Sex Test SOP-030	QPE163	0	27.6769	Absence	BK
R1tyh-1	R1tyh-1	Sex Test SOP-030	QPE163	0	26.8952	Absence	BK
V1kkn-1	V1kkn-1	Sex Test SOP-030	QPE163	0	26.8032	Absence	BK
Y1zpc-1	Y1zpc-1	Sex Test SOP-030	QPE163	0	27.5275	Absence	BK
M1kkl-1	M1kkl-1	Sex Test SOP-030	QPE163	0	29.87	Absence	BK
B1kkj-1	B1kkj-1	Sex Test SOP-030	QPE163	0	26.3718	Absence	BK
Y1tyg-1	Y1tyg-1	Sex Test SOP-030	QPE163	0	27.415	Absence	BK
K1z50-1	K1z50-1	Sex Test SOP-030	QPE163	0	27.53	Absence	BK
R17sx-1	R17sx-1	Sex Test SOP-030	QPE162	0	25.25	Absence	BK
V163z-1	V163z-1	Sex Test SOP-030	QPE162	0	26.25	Absence	BK
O163y-1	O163y-1	Sex Test SOP-030	QPE162	0	25.13	Absence	BK
Y1seg-1	Y1seg-1	Sex Test SOP-030	QPE162	0	27.5	Absence	BK
V1zu7-1	V1zu7-1	Sex Test SOP-030	QPE162	0	29.23	Absence	BK
O17t2-1	O17t2-1	Sex Test SOP-030	QPE162	0	24.51	Absence	BK
V1sen-1	V1sen-1	Sex Test SOP-030	QPE162	0	26.77	Absence	BK
O1sem-1	O1sem-1	Sex Test SOP-030	QPE162	0	29.34	Absence	BK
G163u-1	G163u-1	Sex Test SOP-030	QPE162	0	25.47	Absence	BK
Y163s-1	Y163s-1	Sex Test SOP-030	QPE162	0	28.52	Absence	BK
V1zpj-1	V1zpj-1	Sex Test SOP-030	QPE162	0	29.31	Absence	BK
Y1z4w-1	Y1z4w-1	Sex Test SOP-030	QPE162	0	28.8	Absence	BK
O181q-1	O181q-1	Sex Test SOP-030	QPE162	0	26.5	Absence	BK
O1zu6-1	O1zu6-1	Sex Test SOP-030	QPE162	0	30.27	Absence	BK
Y1zbs-1	Y1zbs-1	Sex Test SOP-030	QPE162	0	30.83	Absence	BK
K17t0-1	K17t0-1	Sex Test SOP-030	QPE162	0	23.09	Absence	BK
M1tt9-1	M1tt9-1	Sex Test SOP-030	QPE162	0	27	Absence	BK
B1tt7-1	B1tt7-1	Sex Test SOP-030	QPE162	0	28.29	Absence	BK
K1tt8-1	K1tt8-1	Sex Test SOP-030	QPE162	0	26.7	Absence	BK
M17t1-1	M17t1-1	Sex Test SOP-030	QPE162	0	25.28	Absence	BK
M163x-1	M163x-1	Sex Test SOP-030	QPE162	0	24.96	Absence	BK
K1sek-1	K1sek-1	Sex Test SOP-030	QPE162	0	27.06	Absence	BK
R163t-1	R163t-1	Sex Test SOP-030	QPE162	0	28.67	Absence	BK
M1z51-1	M1z51-1	Sex Test SOP-030	QPE162	0	28.3	Absence	BK
B1zu3-1	B1zu3-1	Sex Test SOP-030	QPE162	0	25.06	Absence	BK
B181n-1	B181n-1	Sex Test SOP-030	QPE162	0	24.43	Absence	BK
K163w-1	K163w-1	Sex Test SOP-030	QPE162	0	23.82	Absence	BK
R181l-1	R181l-1	Sex Test SOP-030	QPE162	0	25.67	Absence	BK
R1z4x-1	R1z4x-1	Sex Test SOP-030	QPE162	0	27.04	Absence	BK
B1z4z-1	B1z4z-1	Sex Test SOP-030	QPE162	0	30.1	Absence	BK
B17sz-1	B17sz-1	Sex Test SOP-030	QPE162	0	22.74	Absence	BK
B163v-1	B163v-1	Sex Test SOP-030	QPE162	0	27.51	Absence	BK
R1zpd-1	R1zpd-1	Sex Test SOP-030	QPE162	0	26.53	Absence	BK
B1zpf-1	B1zpf-1	Sex Test SOP-030	QPE162	0	27.75	Absence	BK
Y17sw-1	Y17sw-1	Sex Test SOP-030	QPE162	0	22.34	Absence	BK
V181r-1	V181r-1	Sex Test SOP-030	QPE162	0	24.16	Absence	BK
Y1tt4-1	Y1tt4-1	Sex Test SOP-030	QPE162	0	24.51	Absence	BK
V1z53-1	V1z53-1	Sex Test SOP-030	QPE162	0	27.44	Absence	BK
K1zpg-1	K1zpg-1	Sex Test SOP-030	QPE162	0	27.77	Absence	BK
K17ws-1	K17ws-1	Sex Test SOP-030	QPE161	0	25.32	Absence	BK
B10yr-1	B10yr-1	Sex Test SOP-030	QPE157	0	25.5165	Absence	BK
R10yp-1	R10yp-1	Sex Test SOP-030	QPE157	0	25.4971	Absence	BK
Y10yo-1	Y10yo-1	Sex Test SOP-030	QPE157	0	25.5078	Absence	BK
M1z4d-1	M1z4d-1	Sex Test SOP-030	QPE157	0	26.1368	Absence	BK
O10yu-1	O10yu-1	Sex Test SOP-030	QPE157	0	22.9375	Absence	BK
V17wv-1	V17wv-1	Sex Test SOP-030	QPE157	0	28.1183	Absence	BK
G1zn6-1	G1zn6-1	Sex Test SOP-030	QPE157	0	24.8579	Absence	BK
B1z4b-1	B1z4b-1	Sex Test SOP-030	QPE157	0	26.4596	Absence	BK
R1hah-1	R1hah-1	Sex Test SOP-030	QPE157	0	26.901	Absence	BK
O1zkm-1	O1zkm-1	Sex Test SOP-030	QPE157	0	23.2288	Absence	BK
R1zc9-1	R1zc9-1	Sex Test SOP-030	QPE157	0	25.5089	Absence	BK
G1zlu-1	G1zlu-1	Sex Test SOP-030	QPE157	0	25.1666	Absence	BK
Y1hag-1	Y1hag-1	Sex Test SOP-030	QPE157	0	23.6905	Absence	BK
O17wu-1	O17wu-1	Sex Test SOP-030	QPE157	0	27.2084	Absence	BK
R1zlt-1	R1zlt-1	Sex Test SOP-030	QPE157	0	24.1202	Absence	BK
G17wq-1	G17wq-1	Sex Test SOP-030	QPE157	0	28.7369	Absence	BK
K1zn8-1	K1zn8-1	Sex Test SOP-030	QPE157	0	25.1123	Absence	BK
V1han-1	V1han-1	Sex Test SOP-030	QPE157	0	23.1522	Absence	BK
R1zkh-1	R1zkh-1	Sex Test SOP-030	QPE157	0	25.9237	Absence	BK
Y1zn4-1	Y1zn4-1	Sex Test SOP-030	QPE157	0	24.86	Absence	BK
B17wr-1	B17wr-1	Sex Test SOP-030	QPE157	0	27.6243	Absence	BK
O1z4e-1	O1z4e-1	Sex Test SOP-030	QPE157	0	25.7099	Absence	BK
M1zn9-1	M1zn9-1	Sex Test SOP-030	QPE157	0	24.2079	Absence	BK
Y1zls-1	Y1zls-1	Sex Test SOP-030	QPE157	0	24.6609	Absence	BK
K1zkk-1	K1zkk-1	Sex Test SOP-030	QPE157	0	25.0296	Absence	BK
G1hai-1	G1hai-1	Sex Test SOP-030	QPE157	0	23.9269	Absence	BK
M17wt-1	M17wt-1	Sex Test SOP-030	QPE157	0	25.9518	Absence	BK
R17wp-1	R17wp-1	Sex Test SOP-030	QPE157	0	26.9481	Absence	BK
K1zcc-1	K1zcc-1	Sex Test SOP-030	QPE157	0	25.8123	Absence	BK
O1zna-1	O1zna-1	Sex Test SOP-030	QPE157	0	25.5959	Absence	BK
M1zkl-1	M1zkl-1	Sex Test SOP-030	QPE157	0	25.3107	Absence	BK
O1zly-1	O1zly-1	Sex Test SOP-030	QPE157	0	25.6347	Absence	BK
G1z4a-1	G1z4a-1	Sex Test SOP-030	QPE157	0	26.9707	Absence	BK
M1hal-1	M1hal-1	Sex Test SOP-030	QPE157	0	25.5096	Absence	BK
V1zcf-1	V1zcf-1	Sex Test SOP-030	QPE157	0	26.2464	Absence	BK
G1zca-1	G1zca-1	Sex Test SOP-030	QPE157	0	23.6459	Absence	BK
V1t5r-1	V1t5r-1	Sex Test SOP-030	QPE154	0	27.2204	Absence	BK
O10dq-1	O10dq-1	Sex Test SOP-030	QPE154	0	26.5309	Absence	BK
M1t5p-1	M1t5p-1	Sex Test SOP-030	QPE154	0	27.1344	Absence	BK
M10dp-1	M10dp-1	Sex Test SOP-030	QPE154	0	26.6038	Absence	BK
K1t5#-1	K1t5#-1	Sex Test SOP-030	QPE154	0	26.5429	Absence	BK
K10do-1	K10do-1	Sex Test SOP-030	QPE154	0	23.7799	Absence	BK
O1t5q-1	O1t5q-1	Sex Test SOP-030	QPE154	0	27.4637	Absence	BK
M1zjh-1	M1zjh-1	Sex Test SOP-030	QPE154	0	23.8266	Absence	BK
K10c4-1	K10c4-1	Sex Test SOP-030	QPE153	0	25.59	Absence	BK
G1qyi-1	G1qyi-1	Sex Test SOP-030	QPE152	0	27.029	Absence	BK
M1zmd-1	M1zmd-1	Sex Test SOP-030	QPE152	0	26.7231	Absence	BK
B1zjf-1	B1zjf-1	Sex Test SOP-030	QPE152	0	23.1596	Absence	BK
B1qyj-1	B1qyj-1	Sex Test SOP-030	QPE152	0	24.1516	Absence	BK
K1zmc-1	K1zmc-1	Sex Test SOP-030	QPE152	0	29.6121	Absence	BK
M15rh-1	M15rh-1	Sex Test SOP-030	QPE152	0	28.0707	Absence	BK
O1qym-1	O1qym-1	Sex Test SOP-030	QPE152	0	23.9376	Absence	BK
V1qyn-1	V1qyn-1	Sex Test SOP-030	QPE152	0	25.3744	Absence	BK
O15ri-1	O15ri-1	Sex Test SOP-030	QPE152	0	28.3672	Absence	BK
M10c5-1	M10c5-1	Sex Test SOP-030	QPE152	0	29.5995	Absence	BK
B164z-1	B164z-1	Sex Test SOP-030	QPE152	0	28.1166	Absence	BK
V10c7-1	V10c7-1	Sex Test SOP-030	QPE152	0	25.3522	Absence	BK
O1652-1	O1652-1	Sex Test SOP-030	QPE152	0	27.4441	Absence	BK
Y1zm8-1	Y1zm8-1	Sex Test SOP-030	QPE152	0	25.9307	Absence	BK
K1zjg-1	K1zjg-1	Sex Test SOP-030	QPE152	0	26.936	Absence	BK
B1zmb-1	B1zmb-1	Sex Test SOP-030	QPE152	0	26.8605	Absence	BK
K15rg-1	K15rg-1	Sex Test SOP-030	QPE152	0	29.0549	Absence	BK
V1zmf-1	V1zmf-1	Sex Test SOP-030	QPE152	0	30.6897	Absence	BK
B15rf-1	B15rf-1	Sex Test SOP-030	QPE152	0	27.6106	Absence	BK
M1651-1	M1651-1	Sex Test SOP-030	QPE152	0	25.7436	Absence	BK
R1zjd-1	R1zjd-1	Sex Test SOP-030	QPE152	0	26.8308	Absence	BK
Y1zjc-1	Y1zjc-1	Sex Test SOP-030	QPE152	0	26.6889	Absence	BK
G15re-1	G15re-1	Sex Test SOP-030	QPE152	0	27.0395	Absence	BK
G1zje-1	G1zje-1	Sex Test SOP-030	QPE152	0	25.3339	Absence	BK
Y164w-1	Y164w-1	Sex Test SOP-030	QPE152	0	23.6264	Absence	BK
G1zka-1	G1zka-1	Sex Test SOP-030	QPE151	0	22.09	Absence	BK
B17ur-1	B17ur-1	Sex Test SOP-030	QPE150	0	26.4486	Absence	BK
B1i5n-1	B1i5n-1	Sex Test SOP-030	QPE150	0	25.7362	Absence	BK
R17up-1	R17up-1	Sex Test SOP-030	QPE150	0	23.9438	Absence	BK
Y1i5k-1	Y1i5k-1	Sex Test SOP-030	QPE150	0	24.0982	Absence	BK
B1ekj-1	B1ekj-1	Sex Test SOP-030	QPE150	0	20.492	Absence	BK
K1zkc-1	K1zkc-1	Sex Test SOP-030	QPE150	0	24.0408	Absence	BK
V1ekn-1	V1ekn-1	Sex Test SOP-030	QPE150	0	24.8557	Absence	BK
G17uq-1	G17uq-1	Sex Test SOP-030	QPE150	0	35.1728	Absence	BK
K1t8s-1	K1t8s-1	Sex Test SOP-030	QPE150	0	29.4822	Absence	BK
O1i5q-1	O1i5q-1	Sex Test SOP-030	QPE150	0	25.5029	Absence	BK
O1ekm-1	O1ekm-1	Sex Test SOP-030	QPE150	0	21.5249	Absence	BK
K1i5#-1	K1i5#-1	Sex Test SOP-030	QPE150	0	24.2296	Absence	BK
M1ekl-1	M1ekl-1	Sex Test SOP-030	QPE150	0	22.2389	Absence	BK
B1t8r-1	B1t8r-1	Sex Test SOP-030	QPE150	0	26.4235	Absence	BK
Y1t8#-1	Y1t8#-1	Sex Test SOP-030	QPE150	0	26.4597	Absence	BK
R1zk9-1	R1zk9-1	Sex Test SOP-030	QPE150	0	21.7491	Absence	BK
R1ekh-1	R1ekh-1	Sex Test SOP-030	QPE150	0	22.5769	Absence	BK
K17us-1	K17us-1	Sex Test SOP-030	QPE150	0	23.8214	Absence	BK
V1807-1	V1807-1	Sex Test SOP-030	QPE149	0	26.4042	Absence	BK
R17s9-1	R17s9-1	Sex Test SOP-030	QPE149	0	26.0887	Absence	BK
R17w9-1	R17w9-1	Sex Test SOP-030	QPE149	0	25.6953	Absence	BK
Y17s8-1	Y17s8-1	Sex Test SOP-030	QPE149	0	26.7964	Absence	BK
K17wc-1	K17wc-1	Sex Test SOP-030	QPE149	0	25.3395	Absence	BK
K15uk-1	K15uk-1	Sex Test SOP-030	QPE149	0	28.9508	Absence	BK
G17ya-1	G17ya-1	Sex Test SOP-030	QPE149	0	27.1715	Absence	BK
K17no-1	K17no-1	Sex Test SOP-030	QPE149	0	23.9601	Absence	BK
K17sc-1	K17sc-1	Sex Test SOP-030	QPE149	0	22.9489	Absence	BK
O17we-1	O17we-1	Sex Test SOP-030	QPE149	0	26.2839	Absence	BK
V17wf-1	V17wf-1	Sex Test SOP-030	QPE149	0	23.74	Absence	BK
V15un-1	V15un-1	Sex Test SOP-030	QPE149	0	26.5925	Absence	BK
K1804-1	K1804-1	Sex Test SOP-030	QPE149	0	26.6282	Absence	BK
O1806-1	O1806-1	Sex Test SOP-030	QPE148	0	27.0639	Absence	BK
M1645-1	M1645-1	Sex Test SOP-030	QPE148	0	25.6349	Absence	BK
B17zn-1	B17zn-1	Sex Test SOP-030	QPE148	0	26.8078	Absence	BK
R17t5-1	R17t5-1	Sex Test SOP-030	QPE148	0	26.7541	Absence	BK
B164b-1	B164b-1	Sex Test SOP-030	QPE148	0	27.0281	Absence	BK
K17zo-1	K17zo-1	Sex Test SOP-030	QPE148	0	30.1779	Absence	BK
M164d-1	M164d-1	Sex Test SOP-030	QPE148	0	23.7125	Absence	BK
R1641-1	R1641-1	Sex Test SOP-030	QPE148	0	28.3335	Absence	BK
O17rq-1	O17rq-1	Sex Test SOP-030	QPE148	0	27.1529	Absence	BK
B17wj-1	B17wj-1	Sex Test SOP-030	QPE148	0	27.6663	Absence	BK
V165b-1	V165b-1	Sex Test SOP-030	QPE148	0	27.0232	Absence	BK
V17nr-1	V17nr-1	Sex Test SOP-030	QPE148	0	25.8505	Absence	BK
Y17ww-1	Y17ww-1	Sex Test SOP-030	QPE148	0	27.3955	Absence	BK
R17y9-1	R17y9-1	Sex Test SOP-030	QPE148	0	26.6325	Absence	BK
V17zr-1	V17zr-1	Sex Test SOP-030	QPE148	0	25.2908	Absence	BK
G164i-1	G164i-1	Sex Test SOP-030	QPE148	0	27.2996	Absence	BK
M1659-1	M1659-1	Sex Test SOP-030	QPE148	0	26.8127	Absence	BK
K1644-1	K1644-1	Sex Test SOP-030	QPE148	0	27.9725	Absence	BK
B17yb-1	B17yb-1	Sex Test SOP-030	QPE148	0	28.3134	Absence	BK
O17zq-1	O17zq-1	Sex Test SOP-030	QPE148	0	28.8328	Absence	BK
K17t8-1	K17t8-1	Sex Test SOP-030	QPE148	0	27.0061	Absence	BK
Y164g-1	Y164g-1	Sex Test SOP-030	QPE148	0	23.9254	Absence	BK
M17wd-1	M17wd-1	Sex Test SOP-030	QPE148	0	26.2642	Absence	BK
V17x3-1	V17x3-1	Sex Test SOP-030	QPE148	0	27.6324	Absence	BK
V164f-1	V164f-1	Sex Test SOP-030	QPE148	0	27.8016	Absence	BK
Y1654-1	Y1654-1	Sex Test SOP-030	QPE148	0	28.1187	Absence	BK
O1646-1	O1646-1	Sex Test SOP-030	QPE148	0	26.3478	Absence	BK
G17wi-1	G17wi-1	Sex Test SOP-030	QPE148	0	28.7472	Absence	BK
K17wk-1	K17wk-1	Sex Test SOP-030	QPE148	0	27.6193	Absence	BK
V17wn-1	V17wn-1	Sex Test SOP-030	QPE148	0	29.4108	Absence	BK
B1643-1	B1643-1	Sex Test SOP-030	QPE148	0	27.9594	Absence	BK
M17zp-1	M17zp-1	Sex Test SOP-030	QPE148	0	23.7669	Absence	BK
B17rn-1	B17rn-1	Sex Test SOP-030	QPE148	0	27.8318	Absence	BK
B17t7-1	B17t7-1	Sex Test SOP-030	QPE148	0	27.7866	Absence	BK
B164j-1	B164j-1	Sex Test SOP-030	QPE148	0	29.5478	Absence	BK
K164c-1	K164c-1	Sex Test SOP-030	QPE148	0	28.3911	Absence	BK
M17x1-1	M17x1-1	Sex Test SOP-030	QPE148	0	27.2842	Absence	BK
O17ta-1	O17ta-1	Sex Test SOP-030	QPE148	0	24.8452	Absence	BK
G1656-1	G1656-1	Sex Test SOP-030	QPE148	0	26.9778	Absence	BK
G17rm-1	G17rm-1	Sex Test SOP-030	QPE148	0	25.8851	Absence	BK
K1#n8-1	K1#n8-1	Sex Test SOP-030	QPE148	0	24.5342	Absence	BK
K1s7w-1	K1s7w-1	Sex Test SOP-030	QPE146	0	27.09	Absence	BK
M1bth-1	M1bth-1	Sex Test SOP-030	QPE146	0	26.64	Absence	BK
V13v3-1	V13v3-1	Sex Test SOP-030	QPE146	0	25.78	Absence	BK
K1zu4-1	K1zu4-1	Sex Test SOP-030	QPE146	0	25.34	Absence	BK
B13uz-1	B13uz-1	Sex Test SOP-030	QPE146	0	28.63	Absence	BK
R1btd-1	R1btd-1	Sex Test SOP-030	QPE146	0	26.63	Absence	BK
O1gni-1	O1gni-1	Sex Test SOP-030	QPE146	0	28.21	Absence	BK
O1pra-1	O1pra-1	Sex Test SOP-030	QPE146	0	25.75	Absence	BK
V1btj-1	V1btj-1	Sex Test SOP-030	QPE146	0	26.5	Absence	BK
G13uy-1	G13uy-1	Sex Test SOP-030	QPE146	0	27.09	Absence	BK
B1btf-1	B1btf-1	Sex Test SOP-030	QPE146	0	25.45	Absence	BK
K1btg-1	K1btg-1	Sex Test SOP-030	QPE146	0	24.66	Absence	BK
Y13uw-1	Y13uw-1	Sex Test SOP-030	QPE146	0	27.78	Absence	BK
G1bte-1	G1bte-1	Sex Test SOP-030	QPE146	0	25.67	Absence	BK
R1s7t-1	R1s7t-1	Sex Test SOP-030	QPE146	0	25.17	Absence	BK
Y1gnc-1	Y1gnc-1	Sex Test SOP-030	QPE146	0	24.59	Absence	BK
O13v2-1	O13v2-1	Sex Test SOP-030	QPE146	0	24.52	Absence	BK
O1bti-1	O1bti-1	Sex Test SOP-030	QPE146	0	26.99	Absence	BK
M13v1-1	M13v1-1	Sex Test SOP-030	QPE146	0	25.8	Absence	BK
K1pr8-1	K1pr8-1	Sex Test SOP-030	QPE146	0	24.05	Absence	BK
B1s7v-1	B1s7v-1	Sex Test SOP-030	QPE146	0	25.19	Absence	BK
R13ux-1	R13ux-1	Sex Test SOP-030	QPE146	0	28.51	Absence	BK
M1h59-1	M1h59-1	Sex Test SOP-030	QPE146	0	26.48	Absence	BK
K13v0-1	K13v0-1	Sex Test SOP-030	QPE146	0	28.91	Absence	BK
G1sgy-1	G1sgy-1	Sex Test SOP-030	QPE145	0	21.9	Absence	BK
B1sgz-1	B1sgz-1	Sex Test SOP-030	QPE145	0	22.59	Absence	BK
K1sh0-1	K1sh0-1	Sex Test SOP-030	QPE145	0	27.04	Absence	BK
O1sh2-1	O1sh2-1	Sex Test SOP-030	QPE145	0	26.63	Absence	BK
V1sh3-1	V1sh3-1	Sex Test SOP-030	QPE145	0	23.49	Absence	BK
V1tun-1	V1tun-1	Sex Test SOP-030	QPE145	0	32.07	Absence	BK
B21cr-1	B21cr-1	Sex Test SOP-030	QPE143	0	24.9	Absence	BK
V1dbj-1	V1dbj-1	Sex Test SOP-030	QPE143	0	24.38	Absence	BK
O14j2-1	O14j2-1	Sex Test SOP-030	QPE143	0	25.46	Absence	BK
O21cu-1	O21cu-1	Sex Test SOP-030	QPE143	0	23.91	Absence	BK
M1#n1-1	M1#n1-1	Sex Test SOP-030	QPE143	0	25.83	Absence	BK
B14iz-1	B14iz-1	Sex Test SOP-030	QPE143	0	23.29	Absence	BK
K21cs-1	K21cs-1	Sex Test SOP-030	QPE143	0	25.66	Absence	BK
G1kzu-1	G1kzu-1	Sex Test SOP-030	QPE143	0	27.82	Absence	BK
Y14iw-1	Y14iw-1	Sex Test SOP-030	QPE143	0	21.29	Absence	BK
G1dbe-1	G1dbe-1	Sex Test SOP-030	QPE143	0	24.84	Absence	BK
G14iy-1	G14iy-1	Sex Test SOP-030	QPE143	0	22.91	Absence	BK
Y1szk-1	Y1szk-1	Sex Test SOP-030	QPE143	0	25.82	Absence	BK
K1dbg-1	K1dbg-1	Sex Test SOP-030	QPE143	0	24.03	Absence	BK
B1dbf-1	B1dbf-1	Sex Test SOP-030	QPE143	0	23.67	Absence	BK
M1dbh-1	M1dbh-1	Sex Test SOP-030	QPE143	0	27.66	Absence	BK
B1dkb-1	B1dkb-1	Sex Test SOP-030	QPE143	0	24.59	Absence	BK
B1#mz-1	B1#mz-1	Sex Test SOP-030	QPE143	0	24.36	Absence	BK
Y1dk8-1	Y1dk8-1	Sex Test SOP-030	QPE143	0	24.21	Absence	BK
M1szp-1	M1szp-1	Sex Test SOP-030	QPE143	0	20.18	Absence	BK
K14j0-1	K14j0-1	Sex Test SOP-030	QPE143	0	22.95	Absence	BK
M11j1-1	M11j1-1	Sex Test SOP-030	QPE143	0	21.52	Absence	BK
M21ct-1	M21ct-1	Sex Test SOP-030	QPE143	0	22.65	Absence	BK
O1dbi-1	O1dbi-1	Sex Test SOP-030	QPE143	0	22.69	Absence	BK
M14j1-1	M14j1-1	Sex Test SOP-030	QPE143	0	24.39	Absence	BK
B1szn-1	B1szn-1	Sex Test SOP-030	QPE143	0	22.99	Absence	BK
O1#n2-1	O1#n2-1	Sex Test SOP-030	QPE143	0	22.14	Absence	BK
K1eb8-1	K1eb8-1	Sex Test SOP-030	QPE142	0	28.81	Absence	BK
G1#n6-1	G1#n6-1	Sex Test SOP-030	QPE142	0	26.44	Absence	BK
M1yz1-1	M1yz1-1	Sex Test SOP-030	QPE142	0	26.64	Absence	BK
K1tac-1	K1tac-1	Sex Test SOP-030	QPE142	0	24.13	Absence	BK
R1ta9-1	R1ta9-1	Sex Test SOP-030	QPE142	0	24.29	Absence	BK
Y1#n4-1	Y1#n4-1	Sex Test SOP-030	QPE142	0	24.33	Absence	BK
B1eb7-1	B1eb7-1	Sex Test SOP-030	QPE142	0	28.88	Absence	BK
M1tlh-1	M1tlh-1	Sex Test SOP-030	QPE142	0	27.64	Absence	BK
K1tks-1	K1tks-1	Sex Test SOP-030	QPE142	0	26.05	Absence	BK
M1t9p-1	M1t9p-1	Sex Test SOP-030	QPE142	0	29.3	Absence	BK
B1yyz-1	B1yyz-1	Sex Test SOP-030	QPE142	0	27.78	Absence	BK
G1eb6-1	G1eb6-1	Sex Test SOP-030	QPE142	0	28.97	Absence	BK
K1tlg-1	K1tlg-1	Sex Test SOP-030	QPE142	0	26.23	Absence	BK
R1si1-1	R1si1-1	Sex Test SOP-030	QPE142	0	28.79	Absence	BK
M1se5-1	M1se5-1	Sex Test SOP-030	QPE142	0	22.87	Absence	BK
O1#na-1	O1#na-1	Sex Test SOP-030	QPE142	0	26.89	Absence	BK
Y1eb4-1	Y1eb4-1	Sex Test SOP-030	QPE142	0	29.4	Absence	BK
V1taf-1	V1taf-1	Sex Test SOP-030	QPE142	0	24.05	Absence	BK
O1tae-1	O1tae-1	Sex Test SOP-030	QPE142	0	21.35	Absence	BK
K1t78-1	K1t78-1	Sex Test SOP-030	QPE142	0	24.02	Absence	BK
V1#nb-1	V1#nb-1	Sex Test SOP-030	QPE142	0	27.93	Absence	BK
M1#n9-1	M1#n9-1	Sex Test SOP-030	QPE142	0	23.82	Absence	BK
V1tlj-1	V1tlj-1	Sex Test SOP-030	QPE142	0	27.36	Absence	BK
O1si6-1	O1si6-1	Sex Test SOP-030	QPE142	0	23.74	Absence	BK
G1t9m-1	G1t9m-1	Sex Test SOP-030	QPE142	0	25.67	Absence	BK
K1yz0-1	K1yz0-1	Sex Test SOP-030	QPE142	0	28.38	Absence	BK
R1tld-1	R1tld-1	Sex Test SOP-030	QPE142	0	24.74	Absence	BK
M1tkt-1	M1tkt-1	Sex Test SOP-030	QPE142	0	26.74	Absence	BK
B1se3-1	B1se3-1	Sex Test SOP-030	QPE142	0	19.74	Absence	BK
B1tab-1	B1tab-1	Sex Test SOP-030	QPE142	0	21.1	Absence	BK
G1tle-1	G1tle-1	Sex Test SOP-030	QPE142	0	25.15	Absence	BK
O1eba-1	O1eba-1	Sex Test SOP-030	QPE142	0	25.02	Absence	BK
K1t9#-1	K1t9#-1	Sex Test SOP-030	QPE142	0	23.63	Absence	BK
V1ebb-1	V1ebb-1	Sex Test SOP-030	QPE142	0	28.16	Absence	BK
R1tkp-1	R1tkp-1	Sex Test SOP-030	QPE142	0	28.2	Absence	BK
R1#n5-1	R1#n5-1	Sex Test SOP-030	QPE142	0	25.38	Absence	BK
M1si5-1	M1si5-1	Sex Test SOP-030	QPE142	0	26.91	Absence	BK
G1si2-1	G1si2-1	Sex Test SOP-030	QPE142	0	23.41	Absence	BK
Y1tw8-1	Y1tw8-1	Sex Test SOP-030	QPE142	0	23.64	Absence	BK
M1tst-1	M1tst-1	Sex Test SOP-030	QPE141	0	22.21	Absence	BK
K1tx0-1	K1tx0-1	Sex Test SOP-030	QPE140	0	24.74	Absence	BK
B1s8b-1	B1s8b-1	Sex Test SOP-030	QPE140	0	24.42	Absence	BK
Y1txk-1	Y1txk-1	Sex Test SOP-030	QPE140	0	24.27	Absence	BK
K1tss-1	K1tss-1	Sex Test SOP-030	QPE140	0	26.18	Absence	BK
O1tr2-1	O1tr2-1	Sex Test SOP-030	QPE140	0	24.56	Absence	BK
Y1ts#-1	Y1ts#-1	Sex Test SOP-030	QPE140	0	28.65	Absence	BK
B1tsr-1	B1tsr-1	Sex Test SOP-030	QPE140	0	24.48	Absence	BK
G1ule-1	G1ule-1	Sex Test SOP-030	QPE140	0	25.34	Absence	BK
K1s8c-1	K1s8c-1	Sex Test SOP-030	QPE140	0	22.9	Absence	BK
K1unw-1	K1unw-1	Sex Test SOP-030	QPE140	0	24.6	Absence	BK
V1tx3-1	V1tx3-1	Sex Test SOP-030	QPE140	0	28.03	Absence	BK
V1unz-1	V1unz-1	Sex Test SOP-030	QPE140	0	24.86	Absence	BK
O1tx2-1	O1tx2-1	Sex Test SOP-030	QPE140	0	22.21	Absence	BK
G1s8a-1	G1s8a-1	Sex Test SOP-030	QPE140	0	27.6	Absence	BK
M1sg5-1	M1sg5-1	Sex Test SOP-030	QPE140	0	24.36	Absence	BK
G1tsq-1	G1tsq-1	Sex Test SOP-030	QPE140	0	23.65	Absence	BK
O1tsu-1	O1tsu-1	Sex Test SOP-030	QPE140	0	24.08	Absence	BK
B1sfv-1	B1sfv-1	Sex Test SOP-030	QPE140	0	23.83	Absence	BK
M1tt1-1	M1tt1-1	Sex Test SOP-030	QPE140	0	24.08	Absence	BK
R1sft-1	R1sft-1	Sex Test SOP-030	QPE140	0	23.59	Absence	BK
G1twy-1	G1twy-1	Sex Test SOP-030	QPE140	0	25.23	Absence	BK
R1twx-1	R1twx-1	Sex Test SOP-030	QPE140	0	21.33	Absence	BK
Y1ulc-1	Y1ulc-1	Sex Test SOP-030	QPE140	0	24.71	Absence	BK
V1sfz-1	V1sfz-1	Sex Test SOP-030	QPE140	0	22.01	Absence	BK
R1sex-1	R1sex-1	Sex Test SOP-030	QPE140	0	26.79	Absence	BK
M1tx1-1	M1tx1-1	Sex Test SOP-030	QPE140	0	24.79	Absence	BK
K1sg4-1	K1sg4-1	Sex Test SOP-030	QPE140	0	23.17	Absence	BK
M1s8d-1	M1s8d-1	Sex Test SOP-030	QPE140	0	21.51	Absence	BK
R1unt-1	R1unt-1	Sex Test SOP-030	QPE140	0	22.49	Absence	BK
O1twm-1	O1twm-1	Sex Test SOP-030	QPE139	0	24.56	Absence	BK
B1sf7-1	B1sf7-1	Sex Test SOP-030	QPE139	0	25.87	Absence	BK
M1unx-1	M1unx-1	Sex Test SOP-030	QPE139	0	25.26	Absence	BK
Y1sg0-1	Y1sg0-1	Sex Test SOP-030	QPE139	0	24.14	Absence	BK
G1txm-1	G1txm-1	Sex Test SOP-030	QPE139	0	24.2	Absence	BK
G1s76-1	G1s76-1	Sex Test SOP-030	QPE139	0	23.93	Absence	BK
B1s8r-1	B1s8r-1	Sex Test SOP-030	QPE139	0	24.69	Absence	BK
G1s8q-1	G1s8q-1	Sex Test SOP-030	QPE139	0	23.59	Absence	BK
R1twh-1	R1twh-1	Sex Test SOP-030	QPE139	0	23.8	Absence	BK
O1sfa-1	O1sfa-1	Sex Test SOP-030	QPE139	0	22.74	Absence	BK
O1sfy-1	O1sfy-1	Sex Test SOP-030	QPE139	0	25.92	Absence	BK
Y1s88-1	Y1s88-1	Sex Test SOP-030	QPE139	0	25.92	Absence	BK
V1sfb-1	V1sfb-1	Sex Test SOP-030	QPE139	0	26.23	Absence	BK
R1sg1-1	R1sg1-1	Sex Test SOP-030	QPE139	0	24.23	Absence	BK
M1ulh-1	M1ulh-1	Sex Test SOP-030	QPE139	0	24.98	Absence	BK
O1s7a-1	O1s7a-1	Sex Test SOP-030	QPE139	0	24.98	Absence	BK
Y1tsw-1	Y1tsw-1	Sex Test SOP-030	QPE139	0	25	Absence	BK
Y1trc-1	Y1trc-1	Sex Test SOP-030	QPE139	0	23.95	Absence	BK
M1twl-1	M1twl-1	Sex Test SOP-030	QPE139	0	25.08	Absence	BK
K1tqc-1	K1tqc-1	Sex Test SOP-030	QPE139	0	25.57	Absence	BK
K1s78-1	K1s78-1	Sex Test SOP-030	QPE139	0	24.53	Absence	BK
G1sg2-1	G1sg2-1	Sex Test SOP-030	QPE139	0	25.11	Absence	BK
B1tur-1	B1tur-1	Sex Test SOP-030	QPE139	0	22.14	Absence	BK
M1sf1-1	M1sf1-1	Sex Test SOP-030	QPE139	0	25.99	Absence	BK
Y1uns-1	Y1uns-1	Sex Test SOP-030	QPE139	0	24.91	Absence	BK
M1sf9-1	M1sf9-1	Sex Test SOP-030	QPE139	0	23.45	Absence	BK
V1sdz-1	V1sdz-1	Sex Test SOP-030	QPE139	0	22.92	Absence	BK
Y1s8#-1	Y1s8#-1	Sex Test SOP-030	QPE139	0	21.66	Absence	BK
R1s89-1	R1s89-1	Sex Test SOP-030	QPE139	0	24.8	Absence	BK
R1tw9-1	R1tw9-1	Sex Test SOP-030	QPE139	0	26.87	Absence	BK
R1tup-1	R1tup-1	Sex Test SOP-030	QPE139	0	20.34	Absence	BK
R1s8p-1	R1s8p-1	Sex Test SOP-030	QPE139	0	25.4	Absence	BK
R1tcp-1	R1tcp-1	Sex Test SOP-030	QPE139	0	23.34	Absence	BK
O1tt2-1	O1tt2-1	Sex Test SOP-030	QPE139	0	23.97	Absence	BK
V1tqf-1	V1tqf-1	Sex Test SOP-030	QPE139	0	24.59	Absence	BK
K1twk-1	K1twk-1	Sex Test SOP-030	QPE139	0	24.54	Absence	BK
V1s8v-1	V1s8v-1	Sex Test SOP-030	QPE139	0	22.62	Absence	BK
G1sey-1	G1sey-1	Sex Test SOP-030	QPE139	0	24.73	Absence	BK
B1tcr-1	B1tcr-1	Sex Test SOP-030	QPE139	0	26.25	Absence	BK
R1txl-1	R1txl-1	Sex Test SOP-030	QPE139	0	27.17	Absence	BK
Y1tq8-1	Y1tq8-1	Sex Test SOP-030	QPE139	0	21.85	Absence	BK
Y1s74-1	Y1s74-1	Sex Test SOP-030	QPE139	0	25.35	Absence	BK
R1trd-1	R1trd-1	Sex Test SOP-030	QPE139	0	24.14	Absence	BK
O1s8e-1	O1s8e-1	Sex Test SOP-030	QPE139	0	23.23	Absence	BK
Y1sf4-1	Y1sf4-1	Sex Test SOP-030	QPE139	0	24.11	Absence	BK
R1tq9-1	R1tq9-1	Sex Test SOP-030	QPE139	0	23.64	Absence	BK
O1tqe-1	O1tqe-1	Sex Test SOP-030	QPE139	0	23.37	Absence	BK
M1sfx-1	M1sfx-1	Sex Test SOP-030	QPE139	0	21.43	Absence	BK
O1s8u-1	O1s8u-1	Sex Test SOP-030	QPE139	0	22.85	Absence	BK
V1sf3-1	V1sf3-1	Sex Test SOP-030	QPE139	0	26.99	Absence	BK
K1tx#-1	K1tx#-1	Sex Test SOP-030	QPE139	0	24.76	Absence	BK
V1s7b-1	V1s7b-1	Sex Test SOP-030	QPE139	0	24.56	Absence	BK
G1tre-1	G1tre-1	Sex Test SOP-030	QPE139	0	23.53	Absence	BK
V1s8f-1	V1s8f-1	Sex Test SOP-030	QPE139	0	21.48	Absence	BK
O1sg6-1	O1sg6-1	Sex Test SOP-030	QPE139	0	24.36	Absence	BK
Y1twg-1	Y1twg-1	Sex Test SOP-030	QPE139	0	23.31	Absence	BK
K1sfw-1	K1sfw-1	Sex Test SOP-030	QPE139	0	25.09	Absence	BK
G1sfu-1	G1sfu-1	Sex Test SOP-030	QPE139	0	21.87	Absence	BK
K1sf0-1	K1sf0-1	Sex Test SOP-030	QPE139	0	23.59	Absence	BK
M1s79-1	M1s79-1	Sex Test SOP-030	QPE139	0	25.07	Absence	BK
V1twf-1	V1twf-1	Sex Test SOP-030	QPE139	0	24.65	Absence	BK
K1sf8-1	K1sf8-1	Sex Test SOP-030	QPE139	0	25.79	Absence	BK
M1s8t-1	M1s8t-1	Sex Test SOP-030	QPE139	0	21.32	Absence	BK
B1tqb-1	B1tqb-1	Sex Test SOP-030	QPE139	0	23.72	Absence	BK
G1sf6-1	G1sf6-1	Sex Test SOP-030	QPE139	0	25.27	Absence	BK
R1tsp-1	R1tsp-1	Sex Test SOP-030	QPE139	0	22.69	Absence	BK
G1twi-1	G1twi-1	Sex Test SOP-030	QPE139	0	25.12	Absence	BK
B1sg3-1	B1sg3-1	Sex Test SOP-030	QPE139	0	23.57	Absence	BK
K1sgc-1	K1sgc-1	Sex Test SOP-030	QPE139	0	26.25	Absence	BK
G1unu-1	G1unu-1	Sex Test SOP-030	QPE139	0	25.11	Absence	BK
B1s77-1	B1s77-1	Sex Test SOP-030	QPE139	0	25.29	Absence	BK
K1tt0-1	K1tt0-1	Sex Test SOP-030	QPE138	0	25.9	Absence	BK
V1bz3-1	V1bz3-1	Sex Test SOP-030	QPE138	0	27.94	Absence	BK
V1tuv-1	V1tuv-1	Sex Test SOP-030	QPE138	0	25.86	Absence	BK
B1sgb-1	B1sgb-1	Sex Test SOP-030	QPE138	0	30.23	Absence	BK
G1tcq-1	G1tcq-1	Sex Test SOP-030	QPE138	0	22.73	Absence	BK
O1sf2-1	O1sf2-1	Sex Test SOP-030	QPE138	0	26.15	Absence	BK
G1tuq-1	G1tuq-1	Sex Test SOP-030	QPE138	0	24.61	Absence	BK
O1txq-1	O1txq-1	Sex Test SOP-030	QPE138	0	25.29	Absence	BK
K1tcs-1	K1tcs-1	Sex Test SOP-030	QPE138	0	26.44	Absence	BK
K1twc-1	K1twc-1	Sex Test SOP-030	QPE138	0	21.83	Absence	BK
M1txp-1	M1txp-1	Sex Test SOP-030	QPE138	0	24.66	Absence	BK
O1bz2-1	O1bz2-1	Sex Test SOP-030	QPE138	0	25.84	Absence	BK
M1tut-1	M1tut-1	Sex Test SOP-030	QPE138	0	24.01	Absence	BK
Y1tu#-1	Y1tu#-1	Sex Test SOP-030	QPE138	0	20.43	Absence	BK
K1tus-1	K1tus-1	Sex Test SOP-030	QPE138	0	22.16	Absence	BK
R1s75-1	R1s75-1	Sex Test SOP-030	QPE138	0	25.54	Absence	BK
B1twb-1	B1twb-1	Sex Test SOP-030	QPE138	0	24.06	Absence	BK
V1tt3-1	V1tt3-1	Sex Test SOP-030	QPE138	0	26.22	Absence	BK
Y1tzs-1	Y1tzs-1	Sex Test SOP-030	QPE138	0	26.39	Absence	BK
M1tct-1	M1tct-1	Sex Test SOP-030	QPE138	0	25.84	Absence	BK
B1txn-1	B1txn-1	Sex Test SOP-030	QPE138	0	21.21	Absence	BK
G1tzu-1	G1tzu-1	Sex Test SOP-030	QPE138	0	25.13	Absence	BK
M1bz1-1	M1bz1-1	Sex Test SOP-030	QPE138	0	23.97	Absence	BK
O1tuu-1	O1tuu-1	Sex Test SOP-030	QPE138	0	23.67	Absence	BK
R1tzt-1	R1tzt-1	Sex Test SOP-030	QPE138	0	26.69	Absence	BK
G1twa-1	G1twa-1	Sex Test SOP-030	QPE138	0	23.69	Absence	BK
Y1sg8-1	Y1sg8-1	Sex Test SOP-030	QPE137	0	26.69	Absence	BK
K1ulg-1	K1ulg-1	Sex Test SOP-030	QPE137	0	27.11	Absence	BK
K1tr0-1	K1tr0-1	Sex Test SOP-030	QPE137	0	24.79	Absence	BK
Y1tqw-1	Y1tqw-1	Sex Test SOP-030	QPE137	0	26.65	Absence	BK
Y1sds-1	Y1sds-1	Sex Test SOP-030	QPE137	0	26.5	Absence	BK
K1sfg-1	K1sfg-1	Sex Test SOP-030	QPE137	0	24.16	Absence	BK
R1sg9-1	R1sg9-1	Sex Test SOP-030	QPE137	0	26.64	Absence	BK
B1tqz-1	B1tqz-1	Sex Test SOP-030	QPE137	0	23.07	Absence	BK
V1s6f-1	V1s6f-1	Sex Test SOP-030	QPE137	0	24.22	Absence	BK
M1s6d-1	M1s6d-1	Sex Test SOP-030	QPE137	0	26.22	Absence	BK
O1twe-1	O1twe-1	Sex Test SOP-030	QPE137	0	25.41	Absence	BK
Y1sfc-1	Y1sfc-1	Sex Test SOP-030	QPE137	0	28.25	Absence	BK
Y1s68-1	Y1s68-1	Sex Test SOP-030	QPE137	0	24.04	Absence	BK
G1sga-1	G1sga-1	Sex Test SOP-030	QPE137	0	26.46	Absence	BK
G1twq-1	G1twq-1	Sex Test SOP-030	QPE137	0	22.74	Absence	BK
R1byx-1	R1byx-1	Sex Test SOP-030	QPE137	0	23.91	Absence	BK
V1txr-1	V1txr-1	Sex Test SOP-030	QPE137	0	22.9	Absence	BK
M1tr1-1	M1tr1-1	Sex Test SOP-030	QPE137	0	22.99	Absence	BK
V1sfj-1	V1sfj-1	Sex Test SOP-030	QPE137	0	26.22	Absence	BK
Y1tc#-1	Y1tc#-1	Sex Test SOP-030	QPE137	0	25	Absence	BK
R1tqx-1	R1tqx-1	Sex Test SOP-030	QPE137	0	25	Absence	BK
V13on-1	V13on-1	Sex Test SOP-030	QPE137	0	24.82	Absence	BK
M1tzx-1	M1tzx-1	Sex Test SOP-030	QPE137	0	23.11	Absence	BK
V1tzz-1	V1tzz-1	Sex Test SOP-030	QPE137	0	24.77	Absence	BK
K1tzw-1	K1tzw-1	Sex Test SOP-030	QPE137	0	23.62	Absence	BK
O1s6e-1	O1s6e-1	Sex Test SOP-030	QPE137	0	25.03	Absence	BK
O1twu-1	O1twu-1	Sex Test SOP-030	QPE137	0	22.26	Absence	BK
B1sdv-1	B1sdv-1	Sex Test SOP-030	QPE137	0	24.32	Absence	BK
B1s6b-1	B1s6b-1	Sex Test SOP-030	QPE137	0	25.13	Absence	BK
O1tzy-1	O1tzy-1	Sex Test SOP-030	QPE137	0	24.69	Absence	BK
R1sfd-1	R1sfd-1	Sex Test SOP-030	QPE137	0	24.06	Absence	BK
G1s6a-1	G1s6a-1	Sex Test SOP-030	QPE137	0	27.35	Absence	BK
K1s6c-1	K1s6c-1	Sex Test SOP-030	QPE137	0	25.14	Absence	BK
M1twd-1	M1twd-1	Sex Test SOP-030	QPE137	0	22.05	Absence	BK
M1sdx-1	M1sdx-1	Sex Test SOP-030	QPE137	0	25.95	Absence	BK
R1sdt-1	R1sdt-1	Sex Test SOP-030	QPE137	0	26.5	Absence	BK
B1tzv-1	B1tzv-1	Sex Test SOP-030	QPE137	0	26.54	Absence	BK
O1sfi-1	O1sfi-1	Sex Test SOP-030	QPE137	0	24.05	Absence	BK
V1sgf-1	V1sgf-1	Sex Test SOP-030	QPE137	0	23.93	Absence	BK
R1twp-1	R1twp-1	Sex Test SOP-030	QPE137	0	23.91	Absence	BK
B1twr-1	B1twr-1	Sex Test SOP-030	QPE137	0	24.33	Absence	BK
K1sdw-1	K1sdw-1	Sex Test SOP-030	QPE137	0	25.94	Absence	BK
K1trg-1	K1trg-1	Sex Test SOP-030	QPE137	0	25.23	Absence	BK
B1sff-1	B1sff-1	Sex Test SOP-030	QPE137	0	23.35	Absence	BK
O1sge-1	O1sge-1	Sex Test SOP-030	QPE137	0	23.52	Absence	BK
B1ulf-1	B1ulf-1	Sex Test SOP-030	QPE137	0	26.14	Absence	BK
V1tr3-1	V1tr3-1	Sex Test SOP-030	QPE137	0	24.07	Absence	BK
M1sfh-1	M1sfh-1	Sex Test SOP-030	QPE137	0	23.56	Absence	BK
G1sdu-1	G1sdu-1	Sex Test SOP-030	QPE137	0	21.97	Absence	BK
G1sfe-1	G1sfe-1	Sex Test SOP-030	QPE137	0	25.67	Absence	BK
O1n6u-1	O1n6u-1	Sex Test SOP-030	QPE136	0	21.11	Absence	BK
Y1n6#-1	Y1n6#-1	Sex Test SOP-030	QPE136	0	24.5	Absence	BK
G24wy-1	G24wy-1	Sex Test SOP-030	QPE136	0	25.52	Absence	BK
K1bs4-1	K1bs4-1	Sex Test SOP-030	QPE136	0	26.22	Absence	BK
V1n6v-1	V1n6v-1	Sex Test SOP-030	QPE136	0	22.9	Absence	BK
R1n6p-1	R1n6p-1	Sex Test SOP-030	QPE136	0	25.78	Absence	BK
Y24ww-1	Y24ww-1	Sex Test SOP-030	QPE136	0	25.65	Absence	BK
V1bs7-1	V1bs7-1	Sex Test SOP-030	QPE136	0	25.08	Absence	BK
Y1te#-1	Y1te#-1	Sex Test SOP-030	QPE136	0	22.53	Absence	BK
M1n6t-1	M1n6t-1	Sex Test SOP-030	QPE136	0	20.46	Absence	BK
O24x2-1	O24x2-1	Sex Test SOP-030	QPE136	0	25.42	Absence	BK
Y1bs0-1	Y1bs0-1	Sex Test SOP-030	QPE136	0	24.38	Absence	BK
Y1hcw-1	Y1hcw-1	Sex Test SOP-030	QPE136	0	24.48	Absence	BK
K1n6s-1	K1n6s-1	Sex Test SOP-030	QPE136	0	25.79	Absence	BK
R10k1-1	R10k1-1	Sex Test SOP-030	QPE136	0	22.21	Absence	BK
R1tep-1	R1tep-1	Sex Test SOP-030	QPE136	0	23.85	Absence	BK
V1tev-1	V1tev-1	Sex Test SOP-030	QPE136	0	25.88	Absence	BK
G1tei-1	G1tei-1	Sex Test SOP-030	QPE136	0	20.78	Absence	BK
B24wz-1	B24wz-1	Sex Test SOP-030	QPE136	0	22.49	Absence	BK
K1tes-1	K1tes-1	Sex Test SOP-030	QPE136	0	25.19	Absence	BK
O1bs6-1	O1bs6-1	Sex Test SOP-030	QPE136	0	23.17	Absence	BK
M1tel-1	M1tel-1	Sex Test SOP-030	QPE136	0	21.23	Absence	BK
O1tem-1	O1tem-1	Sex Test SOP-030	QPE136	0	23.82	Absence	BK
M24x1-1	M24x1-1	Sex Test SOP-030	QPE136	0	26.61	Absence	BK
B1bs3-1	B1bs3-1	Sex Test SOP-030	QPE136	0	25.21	Absence	BK
B1hcz-1	B1hcz-1	Sex Test SOP-030	QPE136	0	25.01	Absence	BK
B1n6r-1	B1n6r-1	Sex Test SOP-030	QPE136	0	23.86	Absence	BK
B1tej-1	B1tej-1	Sex Test SOP-030	QPE136	0	24.65	Absence	BK
R24wx-1	R24wx-1	Sex Test SOP-030	QPE136	0	25.07	Absence	BK
K24x0-1	K24x0-1	Sex Test SOP-030	QPE136	0	22.54	Absence	BK
O1teu-1	O1teu-1	Sex Test SOP-030	QPE136	0	26.26	Absence	BK
R1bs1-1	R1bs1-1	Sex Test SOP-030	QPE136	0	23.53	Absence	BK
K1hd0-1	K1hd0-1	Sex Test SOP-030	QPE136	0	24.92	Absence	BK
Y13og-1	Y13og-1	Sex Test SOP-030	QPE135	0	21.89	Absence	BK
O13pq-1	O13pq-1	Sex Test SOP-030	QPE135	0	23.19	Absence	BK
B10g3-1	B10g3-1	Sex Test SOP-030	QPE135	0	27.79	Absence	BK
B10oz-1	B10oz-1	Sex Test SOP-030	QPE135	0	24.27	Absence	BK
Y10ow-1	Y10ow-1	Sex Test SOP-030	QPE135	0	25.34	Absence	BK
G10du-1	G10du-1	Sex Test SOP-030	QPE135	0	23.64	Absence	BK
O10dy-1	O10dy-1	Sex Test SOP-030	QPE135	0	28.58	Absence	BK
K10g4-1	K10g4-1	Sex Test SOP-030	QPE135	0	23.46	Absence	BK
O10g6-1	O10g6-1	Sex Test SOP-030	QPE135	0	24.61	Absence	BK
M10dx-1	M10dx-1	Sex Test SOP-030	QPE135	0	23.53	Absence	BK
K13ok-1	K13ok-1	Sex Test SOP-030	QPE135	0	22.46	Absence	BK
Y1614-1	Y1614-1	Sex Test SOP-030	QPE135	0	25.97	Absence	BK
R1615-1	R1615-1	Sex Test SOP-030	QPE135	0	27.09	Absence	BK
M10g5-1	M10g5-1	Sex Test SOP-030	QPE135	0	23.32	Absence	BK
B13oj-1	B13oj-1	Sex Test SOP-030	QPE135	0	22.6	Absence	BK
R13pl-1	R13pl-1	Sex Test SOP-030	QPE135	0	23.84	Absence	BK
M13pp-1	M13pp-1	Sex Test SOP-030	QPE135	0	21.21	Absence	BK
G13oi-1	G13oi-1	Sex Test SOP-030	QPE135	0	21.09	Absence	BK
R10g1-1	R10g1-1	Sex Test SOP-030	QPE135	0	26.19	Absence	BK
V10dz-1	V10dz-1	Sex Test SOP-030	QPE135	0	23.68	Absence	BK
K1618-1	K1618-1	Sex Test SOP-030	QPE135	0	27.35	Absence	BK
K10p0-1	K10p0-1	Sex Test SOP-030	QPE135	0	21.67	Absence	BK
B1h7f-1	B1h7f-1	Sex Test SOP-030	QPE135	0	25.31	Absence	BK
Y10g0-1	Y10g0-1	Sex Test SOP-030	QPE135	0	28.25	Absence	BK
O13om-1	O13om-1	Sex Test SOP-030	QPE135	0	21.31	Absence	BK
O10p2-1	O10p2-1	Sex Test SOP-030	QPE135	0	24.92	Absence	BK
R16p5-1	R16p5-1	Sex Test SOP-030	QPE134	0	21.49	Absence	BK
K1ato-1	K1ato-1	Sex Test SOP-030	QPE134	0	22.72	Absence	BK
R1h81-1	R1h81-1	Sex Test SOP-030	QPE134	0	20.19	Absence	BK
M16h9-1	M16h9-1	Sex Test SOP-030	QPE134	0	25.8	Absence	BK
K1ktw-1	K1ktw-1	Sex Test SOP-030	QPE134	0	23.66	Absence	BK
V16pz-1	V16pz-1	Sex Test SOP-030	QPE134	0	23.97	Absence	BK
O10ny-1	O10ny-1	Sex Test SOP-030	QPE134	0	23.74	Absence	BK
M16ql-1	M16ql-1	Sex Test SOP-030	QPE134	0	27.85	Absence	BK
Y1tg#-1	Y1tg#-1	Sex Test SOP-030	QPE134	0	26.14	Absence	BK
V1ktz-1	V1ktz-1	Sex Test SOP-030	QPE134	0	26.05	Absence	BK
B17dn-1	B17dn-1	Sex Test SOP-030	QPE134	0	26.06	Absence	BK
M1atp-1	M1atp-1	Sex Test SOP-030	QPE134	0	26.73	Absence	BK
B16lv-1	B16lv-1	Sex Test SOP-030	QPE134	0	21.68	Absence	BK
O17cm-1	O17cm-1	Sex Test SOP-030	QPE134	0	27.39	Absence	BK
G16kq-1	G16kq-1	Sex Test SOP-030	QPE134	0	25.82	Absence	BK
R10z5-1	R10z5-1	Sex Test SOP-030	QPE134	0	28.69	Absence	BK
G1t#2-1	G1t#2-1	Sex Test SOP-030	QPE134	0	24.08	Absence	BK
G10nu-1	G10nu-1	Sex Test SOP-030	QPE134	0	25.9	Absence	BK
M10z9-1	M10z9-1	Sex Test SOP-030	QPE134	0	24.04	Absence	BK
O1#py-1	O1#py-1	Sex Test SOP-030	QPE133	0	28.04	Absence	BK
V1h87-1	V1h87-1	Sex Test SOP-030	QPE133	0	25.82	Absence	BK
B1bn7-1	B1bn7-1	Sex Test SOP-030	QPE133	0	27.86	Absence	BK
V16fj-1	V16fj-1	Sex Test SOP-030	QPE133	0	24.32	Absence	BK
Y17a8-1	Y17a8-1	Sex Test SOP-030	QPE133	0	26.88	Absence	BK
B1tiz-1	B1tiz-1	Sex Test SOP-030	QPE133	0	24.23	Absence	BK
R1bn5-1	R1bn5-1	Sex Test SOP-030	QPE133	0	24.89	Absence	BK
K1tj0-1	K1tj0-1	Sex Test SOP-030	QPE133	0	27.21	Absence	BK
R1btt-1	R1btt-1	Sex Test SOP-030	QPE133	0	28.77	Absence	BK
M17ad-1	M17ad-1	Sex Test SOP-030	QPE133	0	28.51	Absence	BK
B16n7-1	B16n7-1	Sex Test SOP-030	QPE133	0	28.33	Absence	BK
R16fd-1	R16fd-1	Sex Test SOP-030	QPE133	0	25.16	Absence	BK
G1tiy-1	G1tiy-1	Sex Test SOP-030	QPE133	0	27.55	Absence	BK
Y1bn4-1	Y1bn4-1	Sex Test SOP-030	QPE133	0	31.61	Absence	BK
B16ff-1	B16ff-1	Sex Test SOP-030	QPE133	0	28.63	Absence	BK
M16n9-1	M16n9-1	Sex Test SOP-030	QPE133	0	28.76	Absence	BK
K16fg-1	K16fg-1	Sex Test SOP-030	QPE133	0	27.35	Absence	BK
R1tix-1	R1tix-1	Sex Test SOP-030	QPE133	0	27.1	Absence	BK
M1h85-1	M1h85-1	Sex Test SOP-030	QPE133	0	27.89	Absence	BK
K1bn8-1	K1bn8-1	Sex Test SOP-030	QPE133	0	29.46	Absence	BK
M1bn9-1	M1bn9-1	Sex Test SOP-030	QPE133	0	31.89	Absence	BK
B17ab-1	B17ab-1	Sex Test SOP-030	QPE133	0	25.56	Absence	BK
V16nb-1	V16nb-1	Sex Test SOP-030	QPE133	0	27.6	Absence	BK
Y1tiw-1	Y1tiw-1	Sex Test SOP-030	QPE133	0	27.82	Absence	BK
Y1bts-1	Y1bts-1	Sex Test SOP-030	QPE133	0	26.15	Absence	BK
G17aa-1	G17aa-1	Sex Test SOP-030	QPE133	0	29.99	Absence	BK
Y16fc-1	Y16fc-1	Sex Test SOP-030	QPE133	0	27.87	Absence	BK
G16n6-1	G16n6-1	Sex Test SOP-030	QPE133	0	26.14	Absence	BK
G1h82-1	G1h82-1	Sex Test SOP-030	QPE133	0	25.13	Absence	BK
V1bnb-1	V1bnb-1	Sex Test SOP-030	QPE133	0	26.46	Absence	BK
O16fi-1	O16fi-1	Sex Test SOP-030	QPE133	0	27.97	Absence	BK
K17ac-1	K17ac-1	Sex Test SOP-030	QPE133	0	27.57	Absence	BK
O16na-1	O16na-1	Sex Test SOP-030	QPE133	0	24.14	Absence	BK
Y10d4-1	Y10d4-1	Sex Test SOP-030	QPE132	0	24.33	Absence	BK
M10nx-1	M10nx-1	Sex Test SOP-030	QPE132	0	26.03	Absence	BK
R16kp-1	R16kp-1	Sex Test SOP-030	QPE132	0	26.62	Absence	BK
G177u-1	G177u-1	Sex Test SOP-030	QPE132	0	23.72	Absence	BK
K16rg-1	K16rg-1	Sex Test SOP-030	QPE132	0	25.05	Absence	BK
R16rd-1	R16rd-1	Sex Test SOP-030	QPE132	0	22.26	Absence	BK
R10d5-1	R10d5-1	Sex Test SOP-030	QPE132	0	24.85	Absence	BK
G17bu-1	G17bu-1	Sex Test SOP-030	QPE132	0	27.41	Absence	BK
M1kyt-1	M1kyt-1	Sex Test SOP-030	QPE132	0	25.58	Absence	BK
M177x-1	M177x-1	Sex Test SOP-030	QPE132	0	24.91	Absence	BK
B16rf-1	B16rf-1	Sex Test SOP-030	QPE132	0	23.34	Absence	BK
K10nw-1	K10nw-1	Sex Test SOP-030	QPE132	0	26.37	Absence	BK
Y16so-1	Y16so-1	Sex Test SOP-030	QPE132	0	24.99	Absence	BK
G10d6-1	G10d6-1	Sex Test SOP-030	QPE132	0	25.85	Absence	BK
O16ku-1	O16ku-1	Sex Test SOP-030	QPE132	0	25.36	Absence	BK
V10nz-1	V10nz-1	Sex Test SOP-030	QPE132	0	27.41	Absence	BK
V17bz-1	V17bz-1	Sex Test SOP-030	QPE132	0	26.89	Absence	BK
B10nv-1	B10nv-1	Sex Test SOP-030	QPE132	0	25.99	Absence	BK
R10nt-1	R10nt-1	Sex Test SOP-030	QPE132	0	24.9	Absence	BK
V16kv-1	V16kv-1	Sex Test SOP-030	QPE132	0	26.35	Absence	BK
Y17bs-1	Y17bs-1	Sex Test SOP-030	QPE132	0	25.72	Absence	BK
V10db-1	V10db-1	Sex Test SOP-030	QPE132	0	23.6	Absence	BK
V17av-1	V17av-1	Sex Test SOP-030	QPE132	0	23.65	Absence	BK
M16rh-1	M16rh-1	Sex Test SOP-030	QPE132	0	23.71	Absence	BK
G1atm-1	G1atm-1	Sex Test SOP-030	QPE132	0	24.34	Absence	BK
O1atq-1	O1atq-1	Sex Test SOP-030	QPE132	0	26.25	Absence	BK
K17as-1	K17as-1	Sex Test SOP-030	QPE132	0	26.48	Absence	BK
M17bx-1	M17bx-1	Sex Test SOP-030	QPE132	0	26.94	Absence	BK
O10da-1	O10da-1	Sex Test SOP-030	QPE132	0	25.16	Absence	BK
B17ar-1	B17ar-1	Sex Test SOP-030	QPE132	0	23.67	Absence	BK
R16o1-1	R16o1-1	Sex Test SOP-030	QPE132	0	26.72	Absence	BK
G1ehu-1	G1ehu-1	Sex Test SOP-030	QPE132	0	24.68	Absence	BK
O17by-1	O17by-1	Sex Test SOP-030	QPE132	0	26.56	Absence	BK
Y10ns-1	Y10ns-1	Sex Test SOP-030	QPE132	0	24.72	Absence	BK
O1ehy-1	O1ehy-1	Sex Test SOP-030	QPE132	0	23.11	Absence	BK
B177v-1	B177v-1	Sex Test SOP-030	QPE132	0	28.3	Absence	BK
G1h56-1	G1h56-1	Sex Test SOP-030	QPE132	0	25.04	Absence	BK
Y1ehs-1	Y1ehs-1	Sex Test SOP-030	QPE132	0	24.58	Absence	BK
V1kyv-1	V1kyv-1	Sex Test SOP-030	QPE132	0	24.18	Absence	BK
B10d7-1	B10d7-1	Sex Test SOP-030	QPE132	0	24.3	Absence	BK
O17au-1	O17au-1	Sex Test SOP-030	QPE132	0	25.12	Absence	BK
V177z-1	V177z-1	Sex Test SOP-030	QPE132	0	27.41	Absence	BK
Y177s-1	Y177s-1	Sex Test SOP-030	QPE132	0	26.91	Absence	BK
R177t-1	R177t-1	Sex Test SOP-030	QPE132	0	26.48	Absence	BK
Y16ko-1	Y16ko-1	Sex Test SOP-030	QPE132	0	25.66	Absence	BK
K10d8-1	K10d8-1	Sex Test SOP-030	QPE132	0	25.74	Absence	BK
M16kt-1	M16kt-1	Sex Test SOP-030	QPE132	0	23.8	Absence	BK
B16kr-1	B16kr-1	Sex Test SOP-030	QPE132	0	26.05	Absence	BK
O16ri-1	O16ri-1	Sex Test SOP-030	QPE132	0	24.99	Absence	BK
G16re-1	G16re-1	Sex Test SOP-030	QPE132	0	25	Absence	BK
R1atl-1	R1atl-1	Sex Test SOP-030	QPE131	0	25.28	Absence	BK
M1771-1	M1771-1	Sex Test SOP-030	QPE131	0	26.18	Absence	BK
B16h7-1	B16h7-1	Sex Test SOP-030	QPE131	0	28.41	Absence	BK
O16pa-1	O16pa-1	Sex Test SOP-030	QPE131	0	26.9	Absence	BK
V16hb-1	V16hb-1	Sex Test SOP-030	QPE131	0	28.6	Absence	BK
K16ms-1	K16ms-1	Sex Test SOP-030	QPE131	0	27.45	Absence	BK
B16pv-1	B16pv-1	Sex Test SOP-030	QPE131	0	24.93	Absence	BK
G16qi-1	G16qi-1	Sex Test SOP-030	QPE131	0	26.75	Absence	BK
B17cj-1	B17cj-1	Sex Test SOP-030	QPE131	0	27.17	Absence	BK
G16p6-1	G16p6-1	Sex Test SOP-030	QPE131	0	27.02	Absence	BK
V1nkf-1	V1nkf-1	Sex Test SOP-030	QPE131	0	23.28	Absence	BK
K16qk-1	K16qk-1	Sex Test SOP-030	QPE131	0	27.77	Absence	BK
M17dp-1	M17dp-1	Sex Test SOP-030	QPE131	0	27.26	Absence	BK
K17do-1	K17do-1	Sex Test SOP-030	QPE131	0	29.91	Absence	BK
G17ci-1	G17ci-1	Sex Test SOP-030	QPE131	0	27.42	Absence	BK
K16p8-1	K16p8-1	Sex Test SOP-030	QPE131	0	25.12	Absence	BK
B16p7-1	B16p7-1	Sex Test SOP-030	QPE131	0	23.79	Absence	BK
G17dm-1	G17dm-1	Sex Test SOP-030	QPE131	0	26.41	Absence	BK
V16k7-1	V16k7-1	Sex Test SOP-030	QPE131	0	26.21	Absence	BK
R16h5-1	R16h5-1	Sex Test SOP-030	QPE131	0	27.05	Absence	BK
Y16p4-1	Y16p4-1	Sex Test SOP-030	QPE131	0	29.4	Absence	BK
Y16k0-1	Y16k0-1	Sex Test SOP-030	QPE131	0	27.27	Absence	BK
G176y-1	G176y-1	Sex Test SOP-030	QPE131	0	27.04	Absence	BK
K16ss-1	K16ss-1	Sex Test SOP-030	QPE131	0	26.99	Absence	BK
K16h8-1	K16h8-1	Sex Test SOP-030	QPE131	0	29.18	Absence	BK
Y16ns-1	Y16ns-1	Sex Test SOP-030	QPE131	0	29.49	Absence	BK
R17ch-1	R17ch-1	Sex Test SOP-030	QPE131	0	26.07	Absence	BK
M16jx-1	M16jx-1	Sex Test SOP-030	QPE131	0	26.54	Absence	BK
K16k4-1	K16k4-1	Sex Test SOP-030	QPE131	0	24.6	Absence	BK
R16k1-1	R16k1-1	Sex Test SOP-030	QPE131	0	26.82	Absence	BK
B1h57-1	B1h57-1	Sex Test SOP-030	QPE131	0	25.53	Absence	BK
B16sr-1	B16sr-1	Sex Test SOP-030	QPE131	0	25.26	Absence	BK
V17dr-1	V17dr-1	Sex Test SOP-030	QPE131	0	25.1	Absence	BK
O16k6-1	O16k6-1	Sex Test SOP-030	QPE131	0	27.89	Absence	BK
G16k2-1	G16k2-1	Sex Test SOP-030	QPE131	0	27.69	Absence	BK
K16qs-1	K16qs-1	Sex Test SOP-030	QPE131	0	28.56	Absence	BK
R1h55-1	R1h55-1	Sex Test SOP-030	QPE131	0	27.74	Absence	BK
Y17dk-1	Y17dk-1	Sex Test SOP-030	QPE131	0	23.96	Absence	BK
R16qh-1	R16qh-1	Sex Test SOP-030	QPE131	0	26.85	Absence	BK
V16pb-1	V16pb-1	Sex Test SOP-030	QPE131	0	26.6	Absence	BK
V1hbj-1	V1hbj-1	Sex Test SOP-030	QPE131	0	26.69	Absence	BK
B16k3-1	B16k3-1	Sex Test SOP-030	QPE131	0	24.24	Absence	BK
R16qp-1	R16qp-1	Sex Test SOP-030	QPE131	0	22.95	Absence	BK
O16su-1	O16su-1	Sex Test SOP-030	QPE131	0	23.07	Absence	BK
K16pw-1	K16pw-1	Sex Test SOP-030	QPE131	0	23.27	Absence	BK
O17dq-1	O17dq-1	Sex Test SOP-030	QPE131	0	29.51	Absence	BK
V16mv-1	V16mv-1	Sex Test SOP-030	QPE131	0	27.68	Absence	BK
R176p-1	R176p-1	Sex Test SOP-030	QPE131	0	26.09	Absence	BK
G16qq-1	G16qq-1	Sex Test SOP-030	QPE131	0	27.62	Absence	BK
V16ov-1	V16ov-1	Sex Test SOP-030	QPE130	0	28.67	Absence	BK
G16uy-1	G16uy-1	Sex Test SOP-030	QPE130	0	24.78	Absence	BK
Y16mw-1	Y16mw-1	Sex Test SOP-030	QPE130	0	24.81	Absence	BK
G16nu-1	G16nu-1	Sex Test SOP-030	QPE130	0	27.52	Absence	BK
M16nx-1	M16nx-1	Sex Test SOP-030	QPE130	0	28.71	Absence	BK
M16o5-1	M16o5-1	Sex Test SOP-030	QPE130	0	27.55	Absence	BK
B16o3-1	B16o3-1	Sex Test SOP-030	QPE130	0	27	Absence	BK
O16v2-1	O16v2-1	Sex Test SOP-030	QPE130	0	27.62	Absence	BK
B16uz-1	B16uz-1	Sex Test SOP-030	QPE130	0	22.59	Absence	BK
R176x-1	R176x-1	Sex Test SOP-030	QPE130	0	29.48	Absence	BK
R16mp-1	R16mp-1	Sex Test SOP-030	QPE130	0	29.78	Absence	BK
K16nw-1	K16nw-1	Sex Test SOP-030	QPE130	0	26.99	Absence	BK
O176u-1	O176u-1	Sex Test SOP-030	QPE130	0	28.25	Absence	BK
Y1k##-1	Y1k##-1	Sex Test SOP-030	QPE130	0	23.98	Absence	BK
K16jw-1	K16jw-1	Sex Test SOP-030	QPE130	0	30.5	Absence	BK
O16mu-1	O16mu-1	Sex Test SOP-030	QPE130	0	25.45	Absence	BK
B16jv-1	B16jv-1	Sex Test SOP-030	QPE130	0	27.02	Absence	BK
O1772-1	O1772-1	Sex Test SOP-030	QPE130	0	26.94	Absence	BK
B16qj-1	B16qj-1	Sex Test SOP-030	QPE130	0	28.64	Absence	BK
K16o4-1	K16o4-1	Sex Test SOP-030	QPE130	0	29.78	Absence	BK
R16mx-1	R16mx-1	Sex Test SOP-030	QPE130	0	27.52	Absence	BK
Y176w-1	Y176w-1	Sex Test SOP-030	QPE130	0	27.29	Absence	BK
M16mt-1	M16mt-1	Sex Test SOP-030	QPE130	0	30.99	Absence	BK
K17ck-1	K17ck-1	Sex Test SOP-030	QPE130	0	26.52	Absence	BK
K1770-1	K1770-1	Sex Test SOP-030	QPE130	0	26.66	Absence	BK
K10z8-1	K10z8-1	Sex Test SOP-030	QPE130	0	25.19	Absence	BK
V176v-1	V176v-1	Sex Test SOP-030	QPE130	0	28.72	Absence	BK
G16o2-1	G16o2-1	Sex Test SOP-030	QPE130	0	30.15	Absence	BK
B176z-1	B176z-1	Sex Test SOP-030	QPE130	0	29.73	Absence	BK
Y16js-1	Y16js-1	Sex Test SOP-030	QPE130	0	26.13	Absence	BK
G10z6-1	G10z6-1	Sex Test SOP-030	QPE130	0	31.22	Absence	BK
M16lx-1	M16lx-1	Sex Test SOP-030	QPE130	0	27.84	Absence	BK
V16nz-1	V16nz-1	Sex Test SOP-030	QPE130	0	28.04	Absence	BK
R1tfd-1	R1tfd-1	Sex Test SOP-030	QPE130	0	27.13	Absence	BK
Y16o0-1	Y16o0-1	Sex Test SOP-030	QPE130	0	30.34	Absence	BK
Y16qg-1	Y16qg-1	Sex Test SOP-030	QPE130	0	25.33	Absence	BK
K16v0-1	K16v0-1	Sex Test SOP-030	QPE130	0	28.18	Absence	BK
R16jt-1	R16jt-1	Sex Test SOP-030	QPE130	0	27.87	Absence	BK
K16n0-1	K16n0-1	Sex Test SOP-030	QPE130	0	26.7	Absence	BK
O10za-1	O10za-1	Sex Test SOP-030	QPE130	0	26.97	Absence	BK
K176s-1	K176s-1	Sex Test SOP-030	QPE130	0	27.56	Absence	BK
B1tff-1	B1tff-1	Sex Test SOP-030	QPE130	0	28.71	Absence	BK
O16ou-1	O16ou-1	Sex Test SOP-030	QPE130	0	25.58	Absence	BK
V16v3-1	V16v3-1	Sex Test SOP-030	QPE130	0	27.72	Absence	BK
M16v1-1	M16v1-1	Sex Test SOP-030	QPE130	0	26.67	Absence	BK
O16jy-1	O16jy-1	Sex Test SOP-030	QPE130	0	28.17	Absence	BK
B16mz-1	B16mz-1	Sex Test SOP-030	QPE130	0	24.71	Absence	BK
R16nt-1	R16nt-1	Sex Test SOP-030	QPE130	0	27.77	Absence	BK
O16ly-1	O16ly-1	Sex Test SOP-030	QPE130	0	26.84	Absence	BK
M176t-1	M176t-1	Sex Test SOP-030	QPE130	0	24.95	Absence	BK
R1tk1-1	R1tk1-1	Sex Test SOP-030	QPE129	0	28.11	Absence	BK
Y1tb4-1	Y1tb4-1	Sex Test SOP-030	QPE129	0	29.57	Absence	BK
O1tba-1	O1tba-1	Sex Test SOP-030	QPE129	0	30.53	Absence	BK
V1t7j-1	V1t7j-1	Sex Test SOP-030	QPE129	0	31	Absence	BK
K10h0-1	K10h0-1	Sex Test SOP-030	QPE129	0	31.81	Absence	BK
K1tbw-1	K1tbw-1	Sex Test SOP-030	QPE129	0	30.3	Absence	BK
R10gx-1	R10gx-1	Sex Test SOP-030	QPE129	0	31.77	Absence	BK
B1dmr-1	B1dmr-1	Sex Test SOP-030	QPE129	0	26.27	Absence	BK
Y10dc-1	Y10dc-1	Sex Test SOP-030	QPE129	0	28.58	Absence	BK
V1tm7-1	V1tm7-1	Sex Test SOP-030	QPE129	0	28.46	Absence	BK
Y1t5s-1	Y1t5s-1	Sex Test SOP-030	QPE129	0	30.23	Absence	BK
G1tbu-1	G1tbu-1	Sex Test SOP-030	QPE129	0	27.78	Absence	BK
V1tk7-1	V1tk7-1	Sex Test SOP-030	QPE129	0	31.18	Absence	BK
B10i3-1	B10i3-1	Sex Test SOP-030	QPE129	0	26.13	Absence	BK
G1tb6-1	G1tb6-1	Sex Test SOP-030	QPE129	0	26.9	Absence	BK
G1dmq-1	G1dmq-1	Sex Test SOP-030	QPE129	0	28.75	Absence	BK
B1tm3-1	B1tm3-1	Sex Test SOP-030	QPE129	0	32.57	Absence	BK
G1t7e-1	G1t7e-1	Sex Test SOP-030	QPE129	0	33.81	Absence	BK
O1tgm-1	O1tgm-1	Sex Test SOP-030	QPE129	0	28.11	Absence	BK
M10i5-1	M10i5-1	Sex Test SOP-030	QPE129	0	29.22	Absence	BK
K1tm4-1	K1tm4-1	Sex Test SOP-030	QPE129	0	29.28	Absence	BK
M1l0t-1	M1l0t-1	Sex Test SOP-030	QPE129	0	28.8	Absence	BK
Y1tbs-1	Y1tbs-1	Sex Test SOP-030	QPE129	0	27.99	Absence	BK
R1tgh-1	R1tgh-1	Sex Test SOP-030	QPE129	0	32.15	Absence	BK
K1tjw-1	K1tjw-1	Sex Test SOP-030	QPE129	0	27.95	Absence	BK
K1tfg-1	K1tfg-1	Sex Test SOP-030	QPE129	0	28	Absence	BK
R1t5t-1	R1t5t-1	Sex Test SOP-030	QPE129	0	28.74	Absence	BK
O1t7i-1	O1t7i-1	Sex Test SOP-030	QPE129	0	29.75	Absence	BK
M1tm5-1	M1tm5-1	Sex Test SOP-030	QPE129	0	27.52	Absence	BK
G1tm2-1	G1tm2-1	Sex Test SOP-030	QPE129	0	28.74	Absence	BK
O1tby-1	O1tby-1	Sex Test SOP-030	QPE129	0	29.75	Absence	BK
B1tbv-1	B1tbv-1	Sex Test SOP-030	QPE129	0	29.88	Absence	BK
G10i2-1	G10i2-1	Sex Test SOP-030	QPE129	0	29.38	Absence	BK
R1dmp-1	R1dmp-1	Sex Test SOP-030	QPE129	0	30.24	Absence	BK
M1tb9-1	M1tb9-1	Sex Test SOP-030	QPE129	0	28.06	Absence	BK
O1tjy-1	O1tjy-1	Sex Test SOP-030	QPE129	0	29.99	Absence	BK
M1tjx-1	M1tjx-1	Sex Test SOP-030	QPE129	0	30.51	Absence	BK
V1tbz-1	V1tbz-1	Sex Test SOP-030	QPE129	0	28.06	Absence	BK
Y1l0#-1	Y1l0#-1	Sex Test SOP-030	QPE129	0	27.72	Absence	BK
B1t5v-1	B1t5v-1	Sex Test SOP-030	QPE129	0	27.52	Absence	BK
V1tgn-1	V1tgn-1	Sex Test SOP-030	QPE129	0	29.68	Absence	BK
M1t7h-1	M1t7h-1	Sex Test SOP-030	QPE129	0	25.85	Absence	BK
V1dmv-1	V1dmv-1	Sex Test SOP-030	QPE129	0	29.85	Absence	BK
K1tb8-1	K1tb8-1	Sex Test SOP-030	QPE129	0	28.06	Absence	BK
K1t5w-1	K1t5w-1	Sex Test SOP-030	QPE129	0	32.78	Absence	BK
R1tk9-1	R1tk9-1	Sex Test SOP-030	QPE129	0	29.66	Absence	BK
B1l0r-1	B1l0r-1	Sex Test SOP-030	QPE129	0	26.92	Absence	BK
R1tbt-1	R1tbt-1	Sex Test SOP-030	QPE129	0	30.18	Absence	BK
B1ktv-1	B1ktv-1	Sex Test SOP-030	QPE129	0	27.11	Absence	BK
V1tbb-1	V1tbb-1	Sex Test SOP-030	QPE129	0	28.68	Absence	BK
O10i6-1	O10i6-1	Sex Test SOP-030	QPE129	0	27.2	Absence	BK
M1t5x-1	M1t5x-1	Sex Test SOP-030	QPE129	0	30.9	Absence	BK
O1tk6-1	O1tk6-1	Sex Test SOP-030	QPE129	0	33.47	Absence	BK
V1tkf-1	V1tkf-1	Sex Test SOP-030	QPE129	0	29.51	Absence	BK
K1l0s-1	K1l0s-1	Sex Test SOP-030	QPE129	0	27.43	Absence	BK
Y1t7c-1	Y1t7c-1	Sex Test SOP-030	QPE129	0	26.1	Absence	BK
M1tbx-1	M1tbx-1	Sex Test SOP-030	QPE129	0	26.31	Absence	BK
K1dms-1	K1dms-1	Sex Test SOP-030	QPE129	0	28.19	Absence	BK
R1tjt-1	R1tjt-1	Sex Test SOP-030	QPE128	0	29.2	Absence	BK
M1tbh-1	M1tbh-1	Sex Test SOP-030	QPE128	0	28.98	Absence	BK
G1ktu-1	G1ktu-1	Sex Test SOP-030	QPE128	0	29.74	Absence	BK
B1t#3-1	B1t#3-1	Sex Test SOP-030	QPE128	0	31.06	Absence	BK
K1t#4-1	K1t#4-1	Sex Test SOP-030	QPE128	0	31.37	Absence	BK
O1t#6-1	O1t#6-1	Sex Test SOP-030	QPE128	0	28.96	Absence	BK
B1tkb-1	B1tkb-1	Sex Test SOP-030	QPE128	0	32.02	Absence	BK
V1t5z-1	V1t5z-1	Sex Test SOP-030	QPE128	0	31.75	Absence	BK
Y1t60-1	Y1t60-1	Sex Test SOP-030	QPE128	0	30.91	Absence	BK
G1tgq-1	G1tgq-1	Sex Test SOP-030	QPE128	0	31.01	Absence	BK
G16wy-1	G16wy-1	Sex Test SOP-030	QPE128	0	28.18	Absence	BK
G1tgi-1	G1tgi-1	Sex Test SOP-030	QPE128	0	28.76	Absence	BK
B10hn-1	B10hn-1	Sex Test SOP-030	QPE128	0	30.34	Absence	BK
M16ol-1	M16ol-1	Sex Test SOP-030	QPE128	0	28.6	Absence	BK
G10de-1	G10de-1	Sex Test SOP-030	QPE128	0	32.98	Absence	BK
M10hp-1	M10hp-1	Sex Test SOP-030	QPE128	0	31.58	Absence	BK
M16x1-1	M16x1-1	Sex Test SOP-030	QPE128	0	30.86	Absence	BK
M1tgl-1	M1tgl-1	Sex Test SOP-030	QPE128	0	33.15	Absence	BK
G10hm-1	G10hm-1	Sex Test SOP-030	QPE128	0	32.75	Absence	BK
K10ho-1	K10ho-1	Sex Test SOP-030	QPE128	0	32.21	Absence	BK
R1tb5-1	R1tb5-1	Sex Test SOP-030	QPE128	0	27.63	Absence	BK
Y10hk-1	Y10hk-1	Sex Test SOP-030	QPE128	0	32.47	Absence	BK
K1tbg-1	K1tbg-1	Sex Test SOP-030	QPE128	0	33.24	Absence	BK
B1t63-1	B1t63-1	Sex Test SOP-030	QPE128	0	34.72	Absence	BK
O10h2-1	O10h2-1	Sex Test SOP-030	QPE128	0	31.67	Absence	BK
Y1tm0-1	Y1tm0-1	Sex Test SOP-030	QPE128	0	32.8	Absence	BK
K1t64-1	K1t64-1	Sex Test SOP-030	QPE128	0	29.56	Absence	BK
R1t7d-1	R1t7d-1	Sex Test SOP-030	QPE128	0	30.67	Absence	BK
B16wz-1	B16wz-1	Sex Test SOP-030	QPE128	0	29.97	Absence	BK
R16wx-1	R16wx-1	Sex Test SOP-030	QPE128	0	27.69	Absence	BK
Y16ww-1	Y16ww-1	Sex Test SOP-030	QPE128	0	24.18	Absence	BK
K16x0-1	K16x0-1	Sex Test SOP-030	QPE128	0	29.03	Absence	BK
M1t#5-1	M1t#5-1	Sex Test SOP-030	QPE128	0	31.28	Absence	BK
K1tkc-1	K1tkc-1	Sex Test SOP-030	QPE128	0	30.06	Absence	BK
Y1tk8-1	Y1tk8-1	Sex Test SOP-030	QPE128	0	30.13	Absence	BK
R1l0p-1	R1l0p-1	Sex Test SOP-030	QPE128	0	30.75	Absence	BK
B10gz-1	B10gz-1	Sex Test SOP-030	QPE128	0	33.33	Absence	BK
O10hq-1	O10hq-1	Sex Test SOP-030	QPE128	0	32.22	Absence	BK
Y1tfc-1	Y1tfc-1	Sex Test SOP-030	QPE128	0	29.39	Absence	BK
Y1tjs-1	Y1tjs-1	Sex Test SOP-030	QPE128	0	35.23	Absence	BK
Y16og-1	Y16og-1	Sex Test SOP-030	QPE128	0	27.11	Absence	BK
V16x3-1	V16x3-1	Sex Test SOP-030	QPE128	0	31.71	Absence	BK
R1ktt-1	R1ktt-1	Sex Test SOP-030	QPE128	0	30.78	Absence	BK
Y1tbc-1	Y1tbc-1	Sex Test SOP-030	QPE128	0	27.91	Absence	BK
V10h3-1	V10h3-1	Sex Test SOP-030	QPE128	0	30.7	Absence	BK
G16oi-1	G16oi-1	Sex Test SOP-030	QPE128	0	30.47	Absence	BK
V1tbj-1	V1tbj-1	Sex Test SOP-030	QPE128	0	31.69	Absence	BK
V10hr-1	V10hr-1	Sex Test SOP-030	QPE128	0	28.62	Absence	BK
Y1t#0-1	Y1t#0-1	Sex Test SOP-030	QPE128	0	30.04	Absence	BK
G10gy-1	G10gy-1	Sex Test SOP-030	QPE128	0	29.97	Absence	BK
B10uj-1	B10uj-1	Sex Test SOP-030	QPE127	0	29.79	Absence	BK
M1yl9-1	M1yl9-1	Sex Test SOP-030	QPE127	0	31.13	Absence	BK
G1h3u-1	G1h3u-1	Sex Test SOP-030	QPE127	0	30.18	Absence	BK
O1h3y-1	O1h3y-1	Sex Test SOP-030	QPE127	0	28.13	Absence	BK
K1tms-1	K1tms-1	Sex Test SOP-030	QPE127	0	35.29	Absence	BK
R1tlt-1	R1tlt-1	Sex Test SOP-030	QPE127	0	29.52	Absence	BK
M10ul-1	M10ul-1	Sex Test SOP-030	QPE127	0	30.71	Absence	BK
V1tlz-1	V1tlz-1	Sex Test SOP-030	QPE127	0	30.16	Absence	BK
M1tlx-1	M1tlx-1	Sex Test SOP-030	QPE127	0	27	Absence	BK
Y1e2o-1	Y1e2o-1	Sex Test SOP-030	QPE127	0	30	Absence	BK
Y1h3s-1	Y1h3s-1	Sex Test SOP-030	QPE127	0	29.17	Absence	BK
K1h3w-1	K1h3w-1	Sex Test SOP-030	QPE127	0	29.12	Absence	BK
O1tly-1	O1tly-1	Sex Test SOP-030	QPE127	0	31.51	Absence	BK
M14qt-1	M14qt-1	Sex Test SOP-030	QPE127	0	30.83	Absence	BK
G10ui-1	G10ui-1	Sex Test SOP-030	QPE127	0	27.87	Absence	BK
K10uk-1	K10uk-1	Sex Test SOP-030	QPE127	0	26.09	Absence	BK
V10un-1	V10un-1	Sex Test SOP-030	QPE127	0	30.68	Absence	BK
B1zaj-1	B1zaj-1	Sex Test SOP-030	QPE127	0	28	Absence	BK
R1h3t-1	R1h3t-1	Sex Test SOP-030	QPE127	0	28.34	Absence	BK
V1h3z-1	V1h3z-1	Sex Test SOP-030	QPE127	0	27.74	Absence	BK
G1ytu-1	G1ytu-1	Sex Test SOP-030	QPE127	0	26.65	Absence	BK
Y20s0-1	Y20s0-1	Sex Test SOP-030	QPE127	0	33.9	Absence	BK
M1h3x-1	M1h3x-1	Sex Test SOP-030	QPE127	0	31.72	Absence	BK
G14l6-1	G14l6-1	Sex Test SOP-030	QPE127	0	28.19	Absence	BK
R1yl5-1	R1yl5-1	Sex Test SOP-030	QPE127	0	27.91	Absence	BK
Y1zfc-1	Y1zfc-1	Sex Test SOP-030	QPE126	0	25.27	Absence	BK
Y1ads-1	Y1ads-1	Sex Test SOP-030	QPE126	0	27.73	Absence	BK
Y1yts-1	Y1yts-1	Sex Test SOP-030	QPE126	0	30.75	Absence	BK
R1gqp-1	R1gqp-1	Sex Test SOP-030	QPE126	0	23.56	Absence	BK
R1adt-1	R1adt-1	Sex Test SOP-030	QPE126	0	25.22	Absence	BK
Y14l4-1	Y14l4-1	Sex Test SOP-030	QPE126	0	30.13	Absence	BK
G22#2-1	G22#2-1	Sex Test SOP-030	QPE126	0	27.1	Absence	BK
K1ytw-1	K1ytw-1	Sex Test SOP-030	QPE126	0	28.29	Absence	BK
B14qr-1	B14qr-1	Sex Test SOP-030	QPE126	0	25.94	Absence	BK
O1e8u-1	O1e8u-1	Sex Test SOP-030	QPE126	0	25.19	Absence	BK
M14yd-1	M14yd-1	Sex Test SOP-030	QPE126	0	29.59	Absence	BK
B1zff-1	B1zff-1	Sex Test SOP-030	QPE126	0	23.93	Absence	BK
G1zaq-1	G1zaq-1	Sex Test SOP-030	QPE126	0	26	Absence	BK
Y1z7k-1	Y1z7k-1	Sex Test SOP-030	QPE126	0	26.91	Absence	BK
R23ft-1	R23ft-1	Sex Test SOP-030	QPE126	0	22.97	Absence	BK
Y1yu8-1	Y1yu8-1	Sex Test SOP-030	QPE126	0	23.64	Absence	BK
O14qu-1	O14qu-1	Sex Test SOP-030	QPE126	0	29.68	Absence	BK
Y1e7c-1	Y1e7c-1	Sex Test SOP-030	QPE126	0	23.96	Absence	BK
M1ytx-1	M1ytx-1	Sex Test SOP-030	QPE126	0	26.62	Absence	BK
K1zfg-1	K1zfg-1	Sex Test SOP-030	QPE126	0	27.76	Absence	BK
K23fw-1	K23fw-1	Sex Test SOP-030	QPE126	0	26.65	Absence	BK
B1ytv-1	B1ytv-1	Sex Test SOP-030	QPE126	0	26.91	Absence	BK
V1ytz-1	V1ytz-1	Sex Test SOP-030	QPE126	0	27.48	Absence	BK
G1zfe-1	G1zfe-1	Sex Test SOP-030	QPE126	0	28.02	Absence	BK
G1adu-1	G1adu-1	Sex Test SOP-030	QPE126	0	24.87	Absence	BK
M23fx-1	M23fx-1	Sex Test SOP-030	QPE126	0	24.24	Absence	BK
B23fv-1	B23fv-1	Sex Test SOP-030	QPE126	0	25.98	Absence	BK
G1zai-1	G1zai-1	Sex Test SOP-030	QPE126	0	26.66	Absence	BK
K14qs-1	K14qs-1	Sex Test SOP-030	QPE126	0	21.75	Absence	BK
M1yud-1	M1yud-1	Sex Test SOP-030	QPE126	0	25.8	Absence	BK
V14lb-1	V14lb-1	Sex Test SOP-030	QPE126	0	27.61	Absence	BK
R14l5-1	R14l5-1	Sex Test SOP-030	QPE126	0	27.92	Absence	BK
B1adv-1	B1adv-1	Sex Test SOP-030	QPE126	0	23.99	Absence	BK
R14qp-1	R14qp-1	Sex Test SOP-030	QPE126	0	28.17	Absence	BK
R1zah-1	R1zah-1	Sex Test SOP-030	QPE126	0	29.08	Absence	BK
O23fy-1	O23fy-1	Sex Test SOP-030	QPE126	0	24.6	Absence	BK
Y14qo-1	Y14qo-1	Sex Test SOP-030	QPE126	0	24.49	Absence	BK
B14l7-1	B14l7-1	Sex Test SOP-030	QPE126	0	27.19	Absence	BK
M14l9-1	M14l9-1	Sex Test SOP-030	QPE126	0	29.19	Absence	BK
V14yf-1	V14yf-1	Sex Test SOP-030	QPE126	0	27.65	Absence	BK
G23fu-1	G23fu-1	Sex Test SOP-030	QPE126	0	25.58	Absence	BK
Y1zag-1	Y1zag-1	Sex Test SOP-030	QPE126	0	24.85	Absence	BK
K1zak-1	K1zak-1	Sex Test SOP-030	QPE126	0	26.27	Absence	BK
O14la-1	O14la-1	Sex Test SOP-030	QPE126	0	28.87	Absence	BK
K14l8-1	K14l8-1	Sex Test SOP-030	QPE126	0	25.9	Absence	BK
V14qv-1	V14qv-1	Sex Test SOP-030	QPE126	0	24.36	Absence	BK
O1zfi-1	O1zfi-1	Sex Test SOP-030	QPE126	0	27.6	Absence	BK
G14ya-1	G14ya-1	Sex Test SOP-030	QPE126	0	26.03	Absence	BK
G1z7m-1	G1z7m-1	Sex Test SOP-030	QPE126	0	26.14	Absence	BK
Y14y8-1	Y14y8-1	Sex Test SOP-030	QPE126	0	30.19	Absence	BK
O1ady-1	O1ady-1	Sex Test SOP-030	QPE126	0	27.87	Absence	BK
G1e2q-1	G1e2q-1	Sex Test SOP-030	QPE126	0	27.96	Absence	BK
M17bh-1	M17bh-1	Sex Test SOP-030	QPE125	0	29.1	Absence	BK
R1yk9-1	R1yk9-1	Sex Test SOP-030	QPE124	0	30.52	Absence	BK
V1ykf-1	V1ykf-1	Sex Test SOP-030	QPE124	0	29.6	Absence	BK
G1tmq-1	G1tmq-1	Sex Test SOP-030	QPE124	0	29.75	Absence	BK
Y1hbc-1	Y1hbc-1	Sex Test SOP-030	QPE124	0	24.18	Absence	BK
Y1tlk-1	Y1tlk-1	Sex Test SOP-030	QPE124	0	33.27	Absence	BK
B1tln-1	B1tln-1	Sex Test SOP-030	QPE124	0	32.86	Absence	BK
G17be-1	G17be-1	Sex Test SOP-030	QPE124	0	29.73	Absence	BK
Y1z9c-1	Y1z9c-1	Sex Test SOP-030	QPE124	0	27.1	Absence	BK
R1tht-1	R1tht-1	Sex Test SOP-030	QPE124	0	32.76	Absence	BK
K17bg-1	K17bg-1	Sex Test SOP-030	QPE124	0	28.59	Absence	BK
O1nw6-1	O1nw6-1	Sex Test SOP-030	QPE124	0	27.8	Absence	BK
K1yl8-1	K1yl8-1	Sex Test SOP-030	QPE124	0	28.55	Absence	BK
G1yl6-1	G1yl6-1	Sex Test SOP-030	QPE124	0	31.63	Absence	BK
M1tmt-1	M1tmt-1	Sex Test SOP-030	QPE124	0	37.17	Absence	BK
M1bu5-1	M1bu5-1	Sex Test SOP-030	QPE124	0	27.82	Absence	BK
Y17bc-1	Y17bc-1	Sex Test SOP-030	QPE124	0	30.94	Absence	BK
B1nw3-1	B1nw3-1	Sex Test SOP-030	QPE124	0	25.86	Absence	BK
Y1tm#-1	Y1tm#-1	Sex Test SOP-030	QPE124	0	30.87	Absence	BK
M1hbh-1	M1hbh-1	Sex Test SOP-030	QPE124	0	26.11	Absence	BK
O1tlq-1	O1tlq-1	Sex Test SOP-030	QPE124	0	29.69	Absence	BK
M1tlp-1	M1tlp-1	Sex Test SOP-030	QPE124	0	32.25	Absence	BK
K1bu4-1	K1bu4-1	Sex Test SOP-030	QPE124	0	33.57	Absence	BK
R1hbd-1	R1hbd-1	Sex Test SOP-030	QPE124	0	27.28	Absence	BK
R1tmp-1	R1tmp-1	Sex Test SOP-030	QPE124	0	30	Absence	BK
O1z9i-1	O1z9i-1	Sex Test SOP-030	QPE124	0	30.04	Absence	BK
B1thv-1	B1thv-1	Sex Test SOP-030	QPE124	0	30.08	Absence	BK
B17bf-1	B17bf-1	Sex Test SOP-030	QPE124	0	28.74	Absence	BK
B1tnn-1	B1tnn-1	Sex Test SOP-030	QPE124	0	28.5	Absence	BK
O1tnq-1	O1tnq-1	Sex Test SOP-030	QPE124	0	26.59	Absence	BK
V1ylb-1	V1ylb-1	Sex Test SOP-030	QPE124	0	27.99	Absence	BK
V1tlr-1	V1tlr-1	Sex Test SOP-030	QPE124	0	29.07	Absence	BK
M1thx-1	M1thx-1	Sex Test SOP-030	QPE124	0	33.73	Absence	BK
O1yke-1	O1yke-1	Sex Test SOP-030	QPE124	0	33.43	Absence	BK
G1z9e-1	G1z9e-1	Sex Test SOP-030	QPE124	0	32.22	Absence	BK
K1hbg-1	K1hbg-1	Sex Test SOP-030	QPE124	0	31.58	Absence	BK
K1tn#-1	K1tn#-1	Sex Test SOP-030	QPE124	0	32.94	Absence	BK
O10eu-1	O10eu-1	Sex Test SOP-030	QPE124	0	24.69	Absence	BK
K10es-1	K10es-1	Sex Test SOP-030	QPE124	0	30.54	Absence	BK
K1z9g-1	K1z9g-1	Sex Test SOP-030	QPE124	0	30.5	Absence	BK
K1nw4-1	K1nw4-1	Sex Test SOP-030	QPE124	0	31.71	Absence	BK
M1nw5-1	M1nw5-1	Sex Test SOP-030	QPE124	0	25.51	Absence	BK
V1nw7-1	V1nw7-1	Sex Test SOP-030	QPE124	0	28.1	Absence	BK
V1z9j-1	V1z9j-1	Sex Test SOP-030	QPE124	0	28.02	Absence	BK
R1bu1-1	R1bu1-1	Sex Test SOP-030	QPE124	0	27.33	Absence	BK
Y1ths-1	Y1ths-1	Sex Test SOP-030	QPE124	0	27.9	Absence	BK
G1nw2-1	G1nw2-1	Sex Test SOP-030	QPE124	0	33.98	Absence	BK
R17bd-1	R17bd-1	Sex Test SOP-030	QPE124	0	26.47	Absence	BK
G1tlm-1	G1tlm-1	Sex Test SOP-030	QPE124	0	30.14	Absence	BK
B1tmr-1	B1tmr-1	Sex Test SOP-030	QPE124	0	28.63	Absence	BK
R20s1-1	R20s1-1	Sex Test SOP-030	QPE124	0	26.66	Absence	BK
R1tll-1	R1tll-1	Sex Test SOP-030	QPE124	0	29.51	Absence	BK
G1tnm-1	G1tnm-1	Sex Test SOP-030	QPE124	0	28.19	Absence	BK
G1bu2-1	G1bu2-1	Sex Test SOP-030	QPE124	0	30.02	Absence	BK
K1em4-1	K1em4-1	Sex Test SOP-030	QPE123	0	27.29	Absence	BK
V1ukf-1	V1ukf-1	Sex Test SOP-030	QPE123	0	30.48	Absence	BK
Y1em0-1	Y1em0-1	Sex Test SOP-030	QPE123	0	26.22	Absence	BK
V1edj-1	V1edj-1	Sex Test SOP-030	QPE123	0	23.11	Absence	BK
M1edh-1	M1edh-1	Sex Test SOP-030	QPE123	0	28.25	Absence	BK
K1awk-1	K1awk-1	Sex Test SOP-030	QPE122	0	27.7	Absence	BK
Y1awg-1	Y1awg-1	Sex Test SOP-030	QPE122	0	33.94	Absence	BK
M1axp-1	M1axp-1	Sex Test SOP-030	QPE122	0	28.93	Absence	BK
G1p36-1	G1p36-1	Sex Test SOP-030	QPE122	0	28.07	Absence	BK
O1axq-1	O1axq-1	Sex Test SOP-030	QPE122	0	26.91	Absence	BK
K20s4-1	K20s4-1	Sex Test SOP-030	QPE122	0	29.01	Absence	BK
G1axm-1	G1axm-1	Sex Test SOP-030	QPE122	0	30.83	Absence	BK
O1p3a-1	O1p3a-1	Sex Test SOP-030	QPE122	0	30.05	Absence	BK
M16r9-1	M16r9-1	Sex Test SOP-030	QPE122	0	27.87	Absence	BK
M1awl-1	M1awl-1	Sex Test SOP-030	QPE122	0	26.34	Absence	BK
G20s2-1	G20s2-1	Sex Test SOP-030	QPE122	0	32.63	Absence	BK
M1p39-1	M1p39-1	Sex Test SOP-030	QPE122	0	29.93	Absence	BK
O1bjy-1	O1bjy-1	Sex Test SOP-030	QPE122	0	30.8	Absence	BK
R1axl-1	R1axl-1	Sex Test SOP-030	QPE122	0	32.7	Absence	BK
K16r8-1	K16r8-1	Sex Test SOP-030	QPE122	0	27.65	Absence	BK
O1awm-1	O1awm-1	Sex Test SOP-030	QPE122	0	28.16	Absence	BK
O1b9a-1	O1b9a-1	Sex Test SOP-030	QPE122	0	31.52	Absence	BK
B1axn-1	B1axn-1	Sex Test SOP-030	QPE122	0	25.91	Absence	BK
B1b97-1	B1b97-1	Sex Test SOP-030	QPE122	0	31.8	Absence	BK
V1awn-1	V1awn-1	Sex Test SOP-030	QPE122	0	29.11	Absence	BK
Y1p34-1	Y1p34-1	Sex Test SOP-030	QPE122	0	29.65	Absence	BK
V1axr-1	V1axr-1	Sex Test SOP-030	QPE122	0	27.7	Absence	BK
K1b98-1	K1b98-1	Sex Test SOP-030	QPE122	0	29.48	Absence	BK
G1b96-1	G1b96-1	Sex Test SOP-030	QPE122	0	31.33	Absence	BK
V16rb-1	V16rb-1	Sex Test SOP-030	QPE122	0	29.82	Absence	BK
B1bjv-1	B1bjv-1	Sex Test SOP-030	QPE122	0	28.75	Absence	BK
O16ra-1	O16ra-1	Sex Test SOP-030	QPE122	0	27.1	Absence	BK
Y1bjs-1	Y1bjs-1	Sex Test SOP-030	QPE122	0	29.72	Absence	BK
R1b95-1	R1b95-1	Sex Test SOP-030	QPE122	0	30.81	Absence	BK
R1p35-1	R1p35-1	Sex Test SOP-030	QPE122	0	27.77	Absence	BK
K1axo-1	K1axo-1	Sex Test SOP-030	QPE122	0	28.59	Absence	BK
R1awh-1	R1awh-1	Sex Test SOP-030	QPE122	0	31.79	Absence	BK
B16r7-1	B16r7-1	Sex Test SOP-030	QPE122	0	27.52	Absence	BK
V1b9b-1	V1b9b-1	Sex Test SOP-030	QPE122	0	31.71	Absence	BK
V20s7-1	V20s7-1	Sex Test SOP-030	QPE122	0	29.59	Absence	BK
G10vm-1	G10vm-1	Sex Test SOP-030	QPE122	0	27.36	Absence	BK
O16h2-1	O16h2-1	Sex Test SOP-030	QPE121	0	26.5	Absence	BK
Y1brs-1	Y1brs-1	Sex Test SOP-030	QPE121	0	26.44	Absence	BK
K10vo-1	K10vo-1	Sex Test SOP-030	QPE121	0	26.79	Absence	BK
V1drj-1	V1drj-1	Sex Test SOP-030	QPE121	0	26.96	Absence	BK
O1bry-1	O1bry-1	Sex Test SOP-030	QPE121	0	29.38	Absence	BK
G1ee2-1	G1ee2-1	Sex Test SOP-030	QPE121	0	29.1	Absence	BK
B1drf-1	B1drf-1	Sex Test SOP-030	QPE121	0	29.67	Absence	BK
G10l6-1	G10l6-1	Sex Test SOP-030	QPE121	0	28.96	Absence	BK
V1ee7-1	V1ee7-1	Sex Test SOP-030	QPE121	0	26.71	Absence	BK
G10ka-1	G10ka-1	Sex Test SOP-030	QPE121	0	28.42	Absence	BK
M10l9-1	M10l9-1	Sex Test SOP-030	QPE121	0	26.71	Absence	BK
M16h1-1	M16h1-1	Sex Test SOP-030	QPE121	0	29.99	Absence	BK
V1ebr-1	V1ebr-1	Sex Test SOP-030	QPE121	0	29.34	Absence	BK
R10k9-1	R10k9-1	Sex Test SOP-030	QPE121	0	26.04	Absence	BK
Y10vk-1	Y10vk-1	Sex Test SOP-030	QPE121	0	26.59	Absence	BK
R10l5-1	R10l5-1	Sex Test SOP-030	QPE121	0	28.57	Absence	BK
O10la-1	O10la-1	Sex Test SOP-030	QPE121	0	30.36	Absence	BK
K1drg-1	K1drg-1	Sex Test SOP-030	QPE121	0	28.97	Absence	BK
Y1ee0-1	Y1ee0-1	Sex Test SOP-030	QPE121	0	28.69	Absence	BK
V10kf-1	V10kf-1	Sex Test SOP-030	QPE121	0	31.18	Absence	BK
V10vr-1	V10vr-1	Sex Test SOP-030	QPE121	0	27.93	Absence	BK
O1ee6-1	O1ee6-1	Sex Test SOP-030	QPE121	0	28.84	Absence	BK
Y10k8-1	Y10k8-1	Sex Test SOP-030	QPE121	0	30.34	Absence	BK
M1ee5-1	M1ee5-1	Sex Test SOP-030	QPE121	0	29.15	Absence	BK
M10kd-1	M10kd-1	Sex Test SOP-030	QPE121	0	29.21	Absence	BK
O10ke-1	O10ke-1	Sex Test SOP-030	QPE121	0	28.12	Absence	BK
M10vp-1	M10vp-1	Sex Test SOP-030	QPE121	0	27.59	Absence	BK
M1drh-1	M1drh-1	Sex Test SOP-030	QPE121	0	29.59	Absence	BK
V16h3-1	V16h3-1	Sex Test SOP-030	QPE121	0	28.37	Absence	BK
M1brx-1	M1brx-1	Sex Test SOP-030	QPE121	0	24.53	Absence	BK
B10l7-1	B10l7-1	Sex Test SOP-030	QPE121	0	30.6	Absence	BK
R1ee1-1	R1ee1-1	Sex Test SOP-030	QPE121	0	33.3	Absence	BK
B1ee3-1	B1ee3-1	Sex Test SOP-030	QPE121	0	27.91	Absence	BK
M1bol-1	M1bol-1	Sex Test SOP-030	QPE120	0	29.3	Absence	BK
B1gtv-1	B1gtv-1	Sex Test SOP-030	QPE119	0	25.6	Absence	BK
B1ebn-1	B1ebn-1	Sex Test SOP-030	QPE119	0	29.91	Absence	BK
B1bqr-1	B1bqr-1	Sex Test SOP-030	QPE119	0	28.08	Absence	BK
B1hd7-1	B1hd7-1	Sex Test SOP-030	QPE119	0	24.9	Absence	BK
O1h5y-1	O1h5y-1	Sex Test SOP-030	QPE119	0	30.36	Absence	BK
O1e6u-1	O1e6u-1	Sex Test SOP-030	QPE119	0	25.29	Absence	BK
O1bqu-1	O1bqu-1	Sex Test SOP-030	QPE119	0	24.68	Absence	BK
K1gtw-1	K1gtw-1	Sex Test SOP-030	QPE119	0	24.1	Absence	BK
Y1h5s-1	Y1h5s-1	Sex Test SOP-030	QPE119	0	30	Absence	BK
M1bqt-1	M1bqt-1	Sex Test SOP-030	QPE119	0	30.05	Absence	BK
G1emi-1	G1emi-1	Sex Test SOP-030	QPE119	0	27.63	Absence	BK
G1gtu-1	G1gtu-1	Sex Test SOP-030	QPE119	0	24.69	Absence	BK
Y1gts-1	Y1gts-1	Sex Test SOP-030	QPE119	0	28.15	Absence	BK
V1h5z-1	V1h5z-1	Sex Test SOP-030	QPE119	0	30.65	Absence	BK
B1emj-1	B1emj-1	Sex Test SOP-030	QPE119	0	29.98	Absence	BK
Y1emg-1	Y1emg-1	Sex Test SOP-030	QPE119	0	28.23	Absence	BK
G1bqq-1	G1bqq-1	Sex Test SOP-030	QPE119	0	25.57	Absence	BK
R1bqp-1	R1bqp-1	Sex Test SOP-030	QPE119	0	26.32	Absence	BK
K1hd8-1	K1hd8-1	Sex Test SOP-030	QPE119	0	30.66	Absence	BK
R1gtt-1	R1gtt-1	Sex Test SOP-030	QPE119	0	26.11	Absence	BK
Y1e6o-1	Y1e6o-1	Sex Test SOP-030	QPE119	0	26.7	Absence	BK
Y1zns-1	Y1zns-1	Sex Test SOP-030	QPE119	0	28.15	Absence	BK
B1e6r-1	B1e6r-1	Sex Test SOP-030	QPE119	0	30.7	Absence	BK
M1h8t-1	M1h8t-1	Sex Test SOP-030	QPE119	0	24.64	Absence	BK
M1eml-1	M1eml-1	Sex Test SOP-030	QPE119	0	29.09	Absence	BK
K1bok-1	K1bok-1	Sex Test SOP-030	QPE119	0	31.93	Absence	BK
R1h5t-1	R1h5t-1	Sex Test SOP-030	QPE119	0	29.93	Absence	BK
V1bon-1	V1bon-1	Sex Test SOP-030	QPE119	0	29.06	Absence	BK
R1e6p-1	R1e6p-1	Sex Test SOP-030	QPE119	0	27.86	Absence	BK
V1znz-1	V1znz-1	Sex Test SOP-030	QPE119	0	32.92	Absence	BK
K1bqs-1	K1bqs-1	Sex Test SOP-030	QPE119	0	27.34	Absence	BK
Y1bqo-1	Y1bqo-1	Sex Test SOP-030	QPE119	0	27.64	Absence	BK
R1hd5-1	R1hd5-1	Sex Test SOP-030	QPE119	0	29.84	Absence	BK
M1gtx-1	M1gtx-1	Sex Test SOP-030	QPE119	0	23.93	Absence	BK
R1ebl-1	R1ebl-1	Sex Test SOP-030	QPE119	0	28.69	Absence	BK
B1boj-1	B1boj-1	Sex Test SOP-030	QPE119	0	28.44	Absence	BK
G1boi-1	G1boi-1	Sex Test SOP-030	QPE119	0	28.34	Absence	BK
O1h8u-1	O1h8u-1	Sex Test SOP-030	QPE119	0	27.86	Absence	BK
V1h8v-1	V1h8v-1	Sex Test SOP-030	QPE119	0	28.76	Absence	BK
M1k#t-1	M1k#t-1	Sex Test SOP-030	QPE118	0	24.8	Absence	BK
K1h44-1	K1h44-1	Sex Test SOP-030	QPE118	0	28.75	Absence	BK
K1k#s-1	K1k#s-1	Sex Test SOP-030	QPE118	0	22.94	Absence	BK
M1h45-1	M1h45-1	Sex Test SOP-030	QPE118	0	27.03	Absence	BK
B1hbn-1	B1hbn-1	Sex Test SOP-030	QPE118	0	24.93	Absence	BK
V16i7-1	V16i7-1	Sex Test SOP-030	QPE118	0	30.95	Absence	BK
O1h46-1	O1h46-1	Sex Test SOP-030	QPE118	0	28.09	Absence	BK
O1k#u-1	O1k#u-1	Sex Test SOP-030	QPE118	0	26.07	Absence	BK
G1hbm-1	G1hbm-1	Sex Test SOP-030	QPE118	0	27.47	Absence	BK
M1hbp-1	M1hbp-1	Sex Test SOP-030	QPE118	0	30.68	Absence	BK
V1hbr-1	V1hbr-1	Sex Test SOP-030	QPE118	0	28.53	Absence	BK
Y1hbk-1	Y1hbk-1	Sex Test SOP-030	QPE118	0	26.53	Absence	BK
G1k#q-1	G1k#q-1	Sex Test SOP-030	QPE118	0	30.29	Absence	BK
G1e7u-1	G1e7u-1	Sex Test SOP-030	QPE118	0	27.8	Absence	BK
K1hb#-1	K1hb#-1	Sex Test SOP-030	QPE118	0	29.31	Absence	BK
R1k#p-1	R1k#p-1	Sex Test SOP-030	QPE118	0	24.95	Absence	BK
Y17vc-1	Y17vc-1	Sex Test SOP-030	QPE118	0	29.26	Absence	BK
B16i3-1	B16i3-1	Sex Test SOP-030	QPE117	0	29.66	Absence	BK
Y21g#-1	Y21g#-1	Sex Test SOP-030	QPE117	0	36.48	Absence	BK
G1h5m-1	G1h5m-1	Sex Test SOP-030	QPE117	0	26.12	Absence	BK
Y17uw-1	Y17uw-1	Sex Test SOP-030	QPE117	0	27.86	Absence	BK
V17v3-1	V17v3-1	Sex Test SOP-030	QPE117	0	29.28	Absence	BK
Y16mg-1	Y16mg-1	Sex Test SOP-030	QPE117	0	25.24	Absence	BK
K1bno-1	K1bno-1	Sex Test SOP-030	QPE117	0	27.27	Absence	BK
G17uy-1	G17uy-1	Sex Test SOP-030	QPE117	0	27.1	Absence	BK
K16mk-1	K16mk-1	Sex Test SOP-030	QPE117	0	28.57	Absence	BK
R16i1-1	R16i1-1	Sex Test SOP-030	QPE117	0	29.2	Absence	BK
B1bqz-1	B1bqz-1	Sex Test SOP-030	QPE117	0	32.62	Absence	BK
K16i4-1	K16i4-1	Sex Test SOP-030	QPE117	0	27.04	Absence	BK
V1eiv-1	V1eiv-1	Sex Test SOP-030	QPE117	0	27.99	Absence	BK
K17v0-1	K17v0-1	Sex Test SOP-030	QPE117	0	26.82	Absence	BK
M16ml-1	M16ml-1	Sex Test SOP-030	QPE117	0	26.48	Absence	BK
G16i2-1	G16i2-1	Sex Test SOP-030	QPE117	0	28.91	Absence	BK
G1bnm-1	G1bnm-1	Sex Test SOP-030	QPE117	0	27.83	Absence	BK
M17v1-1	M17v1-1	Sex Test SOP-030	QPE117	0	28.03	Absence	BK
B16mj-1	B16mj-1	Sex Test SOP-030	QPE117	0	27	Absence	BK
Y1bnk-1	Y1bnk-1	Sex Test SOP-030	QPE117	0	28.25	Absence	BK
R1bqx-1	R1bqx-1	Sex Test SOP-030	QPE116	0	22.9	Absence	BK
G1bqy-1	G1bqy-1	Sex Test SOP-030	QPE116	0	24.49	Absence	BK
R1bsh-1	R1bsh-1	Sex Test SOP-030	QPE116	0	29.33	Absence	BK
R1hcp-1	R1hcp-1	Sex Test SOP-030	QPE116	0	25.16	Absence	BK
Y1hp4-1	Y1hp4-1	Sex Test SOP-030	QPE116	0	24.77	Absence	BK
B1bnn-1	B1bnn-1	Sex Test SOP-030	QPE116	0	26.88	Absence	BK
K1br0-1	K1br0-1	Sex Test SOP-030	QPE116	0	26.15	Absence	BK
G17ve-1	G17ve-1	Sex Test SOP-030	QPE116	0	25.09	Absence	BK
M1br1-1	M1br1-1	Sex Test SOP-030	QPE116	0	24.81	Absence	BK
M1ff1-1	M1ff1-1	Sex Test SOP-030	QPE116	0	25.14	Absence	BK
K1bsk-1	K1bsk-1	Sex Test SOP-030	QPE116	0	22.72	Absence	BK
R1hp5-1	R1hp5-1	Sex Test SOP-030	QPE116	0	23.9	Absence	BK
B17vf-1	B17vf-1	Sex Test SOP-030	QPE116	0	25.51	Absence	BK
K1hp8-1	K1hp8-1	Sex Test SOP-030	QPE116	0	23.76	Absence	BK
B1h63-1	B1h63-1	Sex Test SOP-030	QPE116	0	21.83	Absence	BK
Y1eio-1	Y1eio-1	Sex Test SOP-030	QPE115	0	23.14	Absence	BK
O17vi-1	O17vi-1	Sex Test SOP-030	QPE115	0	26.15	Absence	BK
R1bnl-1	R1bnl-1	Sex Test SOP-030	QPE115	0	25.84	Absence	BK
B21gr-1	B21gr-1	Sex Test SOP-030	QPE115	0	27.5	Absence	BK
O100u-1	O100u-1	Sex Test SOP-030	QPE115	0	27.66	Absence	BK
Y18ts-1	Y18ts-1	Sex Test SOP-030	QPE115	0	28.36	Absence	BK
G1h62-1	G1h62-1	Sex Test SOP-030	QPE115	0	23.94	Absence	BK
R17vd-1	R17vd-1	Sex Test SOP-030	QPE115	0	30.59	Absence	BK
O1ff2-1	O1ff2-1	Sex Test SOP-030	QPE115	0	26.96	Absence	BK
R1kll-1	R1kll-1	Sex Test SOP-030	QPE115	0	28.54	Absence	BK
M17vh-1	M17vh-1	Sex Test SOP-030	QPE115	0	24.31	Absence	BK
R21gp-1	R21gp-1	Sex Test SOP-030	QPE115	0	23.8	Absence	BK
V13rj-1	V13rj-1	Sex Test SOP-030	QPE115	0	27.86	Absence	BK
B21rn-1	B21rn-1	Sex Test SOP-030	QPE115	0	25.86	Absence	BK
Y1klk-1	Y1klk-1	Sex Test SOP-030	QPE115	0	26.15	Absence	BK
O1eee-1	O1eee-1	Sex Test SOP-030	QPE115	0	31.08	Absence	BK
G1eiq-1	G1eiq-1	Sex Test SOP-030	QPE115	0	26.31	Absence	BK
B1eir-1	B1eir-1	Sex Test SOP-030	QPE115	0	25.92	Absence	BK
V1klr-1	V1klr-1	Sex Test SOP-030	QPE115	0	27.48	Absence	BK
M1e7x-1	M1e7x-1	Sex Test SOP-030	QPE115	0	29.36	Absence	BK
M1klp-1	M1klp-1	Sex Test SOP-030	QPE115	0	24.97	Absence	BK
M1mfp-1	M1mfp-1	Sex Test SOP-030	QPE115	0	26.89	Absence	BK
Y13rc-1	Y13rc-1	Sex Test SOP-030	QPE115	0	28.9	Absence	BK
Y1ee8-1	Y1ee8-1	Sex Test SOP-030	QPE115	0	27.2	Absence	BK
K1eec-1	K1eec-1	Sex Test SOP-030	QPE115	0	26.48	Absence	BK
O1klq-1	O1klq-1	Sex Test SOP-030	QPE115	0	27.79	Absence	BK
K1e7w-1	K1e7w-1	Sex Test SOP-030	QPE115	0	26.06	Absence	BK
R13rd-1	R13rd-1	Sex Test SOP-030	QPE115	0	24.44	Absence	BK
Y1few-1	Y1few-1	Sex Test SOP-030	QPE115	0	23.72	Absence	BK
K1ff0-1	K1ff0-1	Sex Test SOP-030	QPE115	0	27.67	Absence	BK
G1hcq-1	G1hcq-1	Sex Test SOP-030	QPE115	0	26.04	Absence	BK
V1hpb-1	V1hpb-1	Sex Test SOP-030	QPE115	0	24.6	Absence	BK
K1hp#-1	K1hp#-1	Sex Test SOP-030	QPE115	0	26.27	Absence	BK
V100v-1	V100v-1	Sex Test SOP-030	QPE115	0	31.65	Absence	BK
B1fez-1	B1fez-1	Sex Test SOP-030	QPE115	0	25.22	Absence	BK
G1eea-1	G1eea-1	Sex Test SOP-030	QPE115	0	26.92	Absence	BK
K1kl#-1	K1kl#-1	Sex Test SOP-030	QPE115	0	26.82	Absence	BK
B1myj-1	B1myj-1	Sex Test SOP-030	QPE115	0	21.75	Absence	BK
B1hp7-1	B1hp7-1	Sex Test SOP-030	QPE115	0	25.53	Absence	BK
B1eeb-1	B1eeb-1	Sex Test SOP-030	QPE115	0	26.05	Absence	BK
V17vj-1	V17vj-1	Sex Test SOP-030	QPE115	0	27.81	Absence	BK
V1mfr-1	V1mfr-1	Sex Test SOP-030	QPE115	0	30.25	Absence	BK
B1kln-1	B1kln-1	Sex Test SOP-030	QPE115	0	28.72	Absence	BK
V1me7-1	V1me7-1	Sex Test SOP-030	QPE115	0	30.87	Absence	BK
G1klm-1	G1klm-1	Sex Test SOP-030	QPE115	0	29.84	Absence	BK
O1bsm-1	O1bsm-1	Sex Test SOP-030	QPE115	0	25.97	Absence	BK
G21gq-1	G21gq-1	Sex Test SOP-030	QPE115	0	28.83	Absence	BK
M1hpp-1	M1hpp-1	Sex Test SOP-030	QPE115	0	27.76	Absence	BK
R1fex-1	R1fex-1	Sex Test SOP-030	QPE115	0	24.06	Absence	BK
M1h65-1	M1h65-1	Sex Test SOP-030	QPE115	0	27.44	Absence	BK
K13rg-1	K13rg-1	Sex Test SOP-030	QPE114	0	27.79	Absence	BK
Y1e7s-1	Y1e7s-1	Sex Test SOP-030	QPE114	0	22.69	Absence	BK
B1hr7-1	B1hr7-1	Sex Test SOP-030	QPE114	0	27.8	Absence	BK
O1hra-1	O1hra-1	Sex Test SOP-030	QPE114	0	25.55	Absence	BK
M21rp-1	M21rp-1	Sex Test SOP-030	QPE114	0	25.1	Absence	BK
B1h5n-1	B1h5n-1	Sex Test SOP-030	QPE114	0	26	Absence	BK
O1mfq-1	O1mfq-1	Sex Test SOP-030	QPE114	0	27.17	Absence	BK
O1me6-1	O1me6-1	Sex Test SOP-030	QPE114	0	28.06	Absence	BK
Y1g##-1	Y1g##-1	Sex Test SOP-030	QPE114	0	24.43	Absence	BK
B1b8r-1	B1b8r-1	Sex Test SOP-030	QPE114	0	28.55	Absence	BK
G18tu-1	G18tu-1	Sex Test SOP-030	QPE114	0	31.66	Absence	BK
V18tz-1	V18tz-1	Sex Test SOP-030	QPE114	0	24.01	Absence	BK
G1b8q-1	G1b8q-1	Sex Test SOP-030	QPE114	0	27.12	Absence	BK
V1hrb-1	V1hrb-1	Sex Test SOP-030	QPE114	0	24.21	Absence	BK
K18tw-1	K18tw-1	Sex Test SOP-030	QPE114	0	27.66	Absence	BK
V1myn-1	V1myn-1	Sex Test SOP-030	QPE114	0	25.25	Absence	BK
K21gs-1	K21gs-1	Sex Test SOP-030	QPE114	0	29.04	Absence	BK
B1hpn-1	B1hpn-1	Sex Test SOP-030	QPE114	0	34.02	Absence	BK
R1hr5-1	R1hr5-1	Sex Test SOP-030	QPE114	0	23.56	Absence	BK
G1me2-1	G1me2-1	Sex Test SOP-030	QPE114	0	26.27	Absence	BK
R18tt-1	R18tt-1	Sex Test SOP-030	QPE114	0	30.31	Absence	BK
R1h5l-1	R1h5l-1	Sex Test SOP-030	QPE114	0	27.04	Absence	BK
Y21rk-1	Y21rk-1	Sex Test SOP-030	QPE114	0	28.5	Absence	BK
G21rm-1	G21rm-1	Sex Test SOP-030	QPE114	0	29.14	Absence	BK
B1e7v-1	B1e7v-1	Sex Test SOP-030	QPE114	0	25.65	Absence	BK
R1me1-1	R1me1-1	Sex Test SOP-030	QPE114	0	28.28	Absence	BK
V21rr-1	V21rr-1	Sex Test SOP-030	QPE114	0	26.99	Absence	BK
K1hr8-1	K1hr8-1	Sex Test SOP-030	QPE114	0	27.12	Absence	BK
M1h5p-1	M1h5p-1	Sex Test SOP-030	QPE114	0	27.51	Absence	BK
R21rl-1	R21rl-1	Sex Test SOP-030	QPE114	0	28.11	Absence	BK
Y1h5k-1	Y1h5k-1	Sex Test SOP-030	QPE114	0	26.52	Absence	BK
Y1myg-1	Y1myg-1	Sex Test SOP-030	QPE114	0	25.96	Absence	BK
Y1me0-1	Y1me0-1	Sex Test SOP-030	QPE114	0	28.52	Absence	BK
K1hcs-1	K1hcs-1	Sex Test SOP-030	QPE114	0	28.69	Absence	BK
V1g#v-1	V1g#v-1	Sex Test SOP-030	QPE114	0	28.13	Absence	BK
B1hcr-1	B1hcr-1	Sex Test SOP-030	QPE114	0	24.74	Absence	BK
K1b8s-1	K1b8s-1	Sex Test SOP-030	QPE114	0	25.74	Absence	BK
V21gv-1	V21gv-1	Sex Test SOP-030	QPE114	0	25.23	Absence	BK
K1g#s-1	K1g#s-1	Sex Test SOP-030	QPE114	0	25.14	Absence	BK
O1hcu-1	O1hcu-1	Sex Test SOP-030	QPE114	0	24.04	Absence	BK
R1g#p-1	R1g#p-1	Sex Test SOP-030	QPE114	0	29.94	Absence	BK
V1d8n-1	V1d8n-1	Sex Test SOP-030	QPE114	0	25.33	Absence	BK
Y1hr4-1	Y1hr4-1	Sex Test SOP-030	QPE114	0	27.16	Absence	BK
K1me4-1	K1me4-1	Sex Test SOP-030	QPE114	0	26.03	Absence	BK
O1h5q-1	O1h5q-1	Sex Test SOP-030	QPE114	0	25.58	Absence	BK
M18tx-1	M18tx-1	Sex Test SOP-030	QPE114	0	26.2	Absence	BK
B100r-1	B100r-1	Sex Test SOP-030	QPE114	0	28.29	Absence	BK
O1b8u-1	O1b8u-1	Sex Test SOP-030	QPE114	0	29.86	Absence	BK
R1mfl-1	R1mfl-1	Sex Test SOP-030	QPE114	0	28.79	Absence	BK
V1hpr-1	V1hpr-1	Sex Test SOP-030	QPE114	0	26.01	Absence	BK
B1mfn-1	B1mfn-1	Sex Test SOP-030	QPE114	0	28.84	Absence	BK
K21r#-1	K21r#-1	Sex Test SOP-030	QPE114	0	24.69	Absence	BK
Y100o-1	Y100o-1	Sex Test SOP-030	QPE114	0	27.53	Absence	BK
B18tv-1	B18tv-1	Sex Test SOP-030	QPE114	0	29.73	Absence	BK
O18ty-1	O18ty-1	Sex Test SOP-030	QPE114	0	28.27	Absence	BK
M19wd-1	M19wd-1	Sex Test SOP-030	QPE113	0	27.32	Absence	BK
K1hy4-1	K1hy4-1	Sex Test SOP-030	QPE113	0	23.34	Absence	BK
M16gd-1	M16gd-1	Sex Test SOP-030	QPE113	0	27.33	Absence	BK
K19wc-1	K19wc-1	Sex Test SOP-030	QPE113	0	30.66	Absence	BK
G1hy2-1	G1hy2-1	Sex Test SOP-030	QPE113	0	24.71	Absence	BK
R16g9-1	R16g9-1	Sex Test SOP-030	QPE113	0	26.13	Absence	BK
O1hy6-1	O1hy6-1	Sex Test SOP-030	QPE113	0	25.98	Absence	BK
G16ga-1	G16ga-1	Sex Test SOP-030	QPE113	0	25.81	Absence	BK
G19wa-1	G19wa-1	Sex Test SOP-030	QPE113	0	23.72	Absence	BK
R19w9-1	R19w9-1	Sex Test SOP-030	QPE113	0	25.04	Absence	BK
Y19w8-1	Y19w8-1	Sex Test SOP-030	QPE113	0	25.83	Absence	BK
K19b0-1	K19b0-1	Sex Test SOP-030	QPE113	0	25.24	Absence	BK
V19wf-1	V19wf-1	Sex Test SOP-030	QPE113	0	25.55	Absence	BK
B1u4r-1	B1u4r-1	Sex Test SOP-030	QPE111	0	26.15	Absence	BK
B1l0z-1	B1l0z-1	Sex Test SOP-030	QPE111	0	22.33	Absence	BK
V1u4v-1	V1u4v-1	Sex Test SOP-030	QPE111	0	24.53	Absence	BK
R1xqp-1	R1xqp-1	Sex Test SOP-030	QPE111	0	23.68	Absence	BK
G19ay-1	G19ay-1	Sex Test SOP-030	QPE111	0	26.72	Absence	BK
O24u6-1	O24u6-1	Sex Test SOP-030	QPE111	0	23.91	Absence	BK
G1u4q-1	G1u4q-1	Sex Test SOP-030	QPE111	0	23.82	Absence	BK
Y1l0w-1	Y1l0w-1	Sex Test SOP-030	QPE111	0	26.45	Absence	BK
B16pf-1	B16pf-1	Sex Test SOP-030	QPE111	0	28.65	Absence	BK
M19b1-1	M19b1-1	Sex Test SOP-030	QPE111	0	24.64	Absence	BK
M24u5-1	M24u5-1	Sex Test SOP-030	QPE111	0	23.77	Absence	BK
V20tr-1	V20tr-1	Sex Test SOP-030	QPE111	0	25.45	Absence	BK
V16q7-1	V16q7-1	Sex Test SOP-030	QPE111	0	23.91	Absence	BK
K1dv0-1	K1dv0-1	Sex Test SOP-030	QPE111	0	23.67	Absence	BK
K24u4-1	K24u4-1	Sex Test SOP-030	QPE111	0	27.19	Absence	BK
Y1xq#-1	Y1xq#-1	Sex Test SOP-030	QPE111	0	26.33	Absence	BK
R1u4p-1	R1u4p-1	Sex Test SOP-030	QPE111	0	24.3	Absence	BK
G1l0y-1	G1l0y-1	Sex Test SOP-030	QPE111	0	23.48	Absence	BK
V184v-1	V184v-1	Sex Test SOP-030	QPE111	0	28.5	Absence	BK
V1khj-1	V1khj-1	Sex Test SOP-030	QPE111	0	25.88	Absence	BK
G20tm-1	G20tm-1	Sex Test SOP-030	QPE111	0	24.56	Absence	BK
G197m-1	G197m-1	Sex Test SOP-030	QPE111	0	27.07	Absence	BK
Y19aw-1	Y19aw-1	Sex Test SOP-030	QPE111	0	26.32	Absence	BK
G24u2-1	G24u2-1	Sex Test SOP-030	QPE111	0	24.48	Absence	BK
K1khg-1	K1khg-1	Sex Test SOP-030	QPE111	0	23.49	Absence	BK
B1khf-1	B1khf-1	Sex Test SOP-030	QPE111	0	26.57	Absence	BK
B1ea3-1	B1ea3-1	Sex Test SOP-030	QPE111	0	23.29	Absence	BK
M1ef9-1	M1ef9-1	Sex Test SOP-030	QPE111	0	26.31	Absence	BK
R19ax-1	R19ax-1	Sex Test SOP-030	QPE111	0	24.93	Absence	BK
K1u4s-1	K1u4s-1	Sex Test SOP-030	QPE111	0	26.83	Absence	BK
B20tn-1	B20tn-1	Sex Test SOP-030	QPE111	0	26.12	Absence	BK
Y20tk-1	Y20tk-1	Sex Test SOP-030	QPE111	0	26.67	Absence	BK
K1u84-1	K1u84-1	Sex Test SOP-030	QPE111	0	29.16	Absence	BK
O1khi-1	O1khi-1	Sex Test SOP-030	QPE111	0	25.99	Absence	BK
R16q1-1	R16q1-1	Sex Test SOP-030	QPE111	0	26.88	Absence	BK
G16q2-1	G16q2-1	Sex Test SOP-030	QPE111	0	28.05	Absence	BK
B16q3-1	B16q3-1	Sex Test SOP-030	QPE111	0	17.99	Absence	BK
M1khh-1	M1khh-1	Sex Test SOP-030	QPE111	0	24.54	Absence	BK
V19b3-1	V19b3-1	Sex Test SOP-030	QPE111	0	25.4	Absence	BK
M1fxx-1	M1fxx-1	Sex Test SOP-030	QPE110	0	24.22	Absence	BK
R1psh-1	R1psh-1	Sex Test SOP-030	QPE110	0	23.32	Absence	BK
G1em2-1	G1em2-1	Sex Test SOP-030	QPE110	0	26.98	Absence	BK
R1drl-1	R1drl-1	Sex Test SOP-030	QPE110	0	25.9	Absence	BK
Y1lxs-1	Y1lxs-1	Sex Test SOP-030	QPE110	0	26.76	Absence	BK
G1fxu-1	G1fxu-1	Sex Test SOP-030	QPE110	0	26.47	Absence	BK
R19kx-1	R19kx-1	Sex Test SOP-030	QPE110	0	26.4	Absence	BK
O1dv2-1	O1dv2-1	Sex Test SOP-030	QPE110	0	21.15	Absence	BK
B1u83-1	B1u83-1	Sex Test SOP-030	QPE110	0	29.27	Absence	BK
K1lxw-1	K1lxw-1	Sex Test SOP-030	QPE110	0	21.86	Absence	BK
K1ffg-1	K1ffg-1	Sex Test SOP-030	QPE110	0	27.13	Absence	BK
O18va-1	O18va-1	Sex Test SOP-030	QPE110	0	26.58	Absence	BK
M18v9-1	M18v9-1	Sex Test SOP-030	QPE110	0	26.34	Absence	BK
K1ed0-1	K1ed0-1	Sex Test SOP-030	QPE110	0	26.19	Absence	BK
G1ffe-1	G1ffe-1	Sex Test SOP-030	QPE110	0	25.31	Absence	BK
G18v6-1	G18v6-1	Sex Test SOP-030	QPE110	0	24.56	Absence	BK
M1ffh-1	M1ffh-1	Sex Test SOP-030	QPE110	0	28.09	Absence	BK
V128f-1	V128f-1	Sex Test SOP-030	QPE110	0	24.94	Absence	BK
G1ede-1	G1ede-1	Sex Test SOP-030	QPE110	0	23.49	Absence	BK
R13cp-1	R13cp-1	Sex Test SOP-030	QPE110	0	23.95	Absence	BK
O1ece-1	O1ece-1	Sex Test SOP-030	QPE110	0	25.54	Absence	BK
B1duz-1	B1duz-1	Sex Test SOP-030	QPE110	0	27.87	Absence	BK
Y184o-1	Y184o-1	Sex Test SOP-030	QPE110	0	27.56	Absence	BK
R1dqx-1	R1dqx-1	Sex Test SOP-030	QPE110	0	28.72	Absence	BK
B1fff-1	B1fff-1	Sex Test SOP-030	QPE110	0	27.09	Absence	BK
K18v8-1	K18v8-1	Sex Test SOP-030	QPE110	0	26.01	Absence	BK
M1ed1-1	M1ed1-1	Sex Test SOP-030	QPE110	0	26.59	Absence	BK
R1u81-1	R1u81-1	Sex Test SOP-030	QPE110	0	24.65	Absence	BK
G1u82-1	G1u82-1	Sex Test SOP-030	QPE110	0	26.08	Absence	BK
Y1dqw-1	Y1dqw-1	Sex Test SOP-030	QPE110	0	27.98	Absence	BK
V1efb-1	V1efb-1	Sex Test SOP-030	QPE109	0	24.37	Absence	BK
M1dr1-1	M1dr1-1	Sex Test SOP-030	QPE109	0	24.93	Absence	BK
V1j7z-1	V1j7z-1	Sex Test SOP-030	QPE109	0	29.5	Absence	BK
G1duy-1	G1duy-1	Sex Test SOP-030	QPE109	0	26.12	Absence	BK
V24tr-1	V24tr-1	Sex Test SOP-030	QPE109	0	26.24	Absence	BK
R18vt-1	R18vt-1	Sex Test SOP-030	QPE109	0	23.12	Absence	BK
K24t#-1	K24t#-1	Sex Test SOP-030	QPE109	0	25.23	Absence	BK
G18vu-1	G18vu-1	Sex Test SOP-030	QPE109	0	25.62	Absence	BK
G1e5e-1	G1e5e-1	Sex Test SOP-030	QPE109	0	35.7	Absence	BK
M192l-1	M192l-1	Sex Test SOP-030	QPE109	0	27.47	Absence	BK
M1e9x-1	M1e9x-1	Sex Test SOP-030	QPE109	0	23.74	Absence	BK
V192n-1	V192n-1	Sex Test SOP-030	QPE109	0	27.7	Absence	BK
G1duq-1	G1duq-1	Sex Test SOP-030	QPE109	0	28.8	Absence	BK
R1j7t-1	R1j7t-1	Sex Test SOP-030	QPE109	0	28.94	Absence	BK
O24tq-1	O24tq-1	Sex Test SOP-030	QPE109	0	27.55	Absence	BK
O1j7y-1	O1j7y-1	Sex Test SOP-030	QPE109	0	27.37	Absence	BK
G1eca-1	G1eca-1	Sex Test SOP-030	QPE109	0	25.08	Absence	BK
Y1duo-1	Y1duo-1	Sex Test SOP-030	QPE109	0	26.9	Absence	BK
B1dur-1	B1dur-1	Sex Test SOP-030	QPE109	0	23.89	Absence	BK
B1e5f-1	B1e5f-1	Sex Test SOP-030	QPE109	0	25.23	Absence	BK
O197q-1	O197q-1	Sex Test SOP-030	QPE109	0	26.52	Absence	BK
K19l0-1	K19l0-1	Sex Test SOP-030	QPE109	0	24.88	Absence	BK
G1ea2-1	G1ea2-1	Sex Test SOP-030	QPE109	0	23.6	Absence	BK
M197p-1	M197p-1	Sex Test SOP-030	QPE109	0	25.97	Absence	BK
K18vw-1	K18vw-1	Sex Test SOP-030	QPE109	0	24.87	Absence	BK
Y192g-1	Y192g-1	Sex Test SOP-030	QPE109	0	25.63	Absence	BK
Y1e5c-1	Y1e5c-1	Sex Test SOP-030	QPE109	0	21.41	Absence	BK
Y1lzs-1	Y1lzs-1	Sex Test SOP-030	QPE109	0	26.21	Absence	BK
V1lzz-1	V1lzz-1	Sex Test SOP-030	QPE109	0	26.61	Absence	BK
R1dux-1	R1dux-1	Sex Test SOP-030	QPE109	0	27.25	Absence	BK
O1lzy-1	O1lzy-1	Sex Test SOP-030	QPE109	0	25.6	Absence	BK
O1dr2-1	O1dr2-1	Sex Test SOP-030	QPE109	0	26.02	Absence	BK
V1duv-1	V1duv-1	Sex Test SOP-030	QPE109	0	25.57	Absence	BK
G1lzu-1	G1lzu-1	Sex Test SOP-030	QPE109	0	24.46	Absence	BK
R1lzt-1	R1lzt-1	Sex Test SOP-030	QPE109	0	25.26	Absence	BK
O192m-1	O192m-1	Sex Test SOP-030	QPE109	0	29.23	Absence	BK
M1ea5-1	M1ea5-1	Sex Test SOP-030	QPE109	0	24.11	Absence	BK
B1ecb-1	B1ecb-1	Sex Test SOP-030	QPE109	0	27.43	Absence	BK
R192h-1	R192h-1	Sex Test SOP-030	QPE109	0	25.26	Absence	BK
K1j7w-1	K1j7w-1	Sex Test SOP-030	QPE109	0	27.07	Absence	BK
B197n-1	B197n-1	Sex Test SOP-030	QPE109	0	26.74	Absence	BK
G24h6-1	G24h6-1	Sex Test SOP-030	QPE109	0	26.32	Absence	BK
M1dut-1	M1dut-1	Sex Test SOP-030	QPE109	0	23.97	Absence	BK
B1e9v-1	B1e9v-1	Sex Test SOP-030	QPE109	0	24.99	Absence	BK
O1duu-1	O1duu-1	Sex Test SOP-030	QPE109	0	24.44	Absence	BK
K24h8-1	K24h8-1	Sex Test SOP-030	QPE109	0	25.82	Absence	BK
Y24tk-1	Y24tk-1	Sex Test SOP-030	QPE109	0	28.62	Absence	BK
O24ha-1	O24ha-1	Sex Test SOP-030	QPE109	0	25.97	Absence	BK
K1ukc-1	K1ukc-1	Sex Test SOP-030	QPE109	0	28.62	Absence	BK
Y24h4-1	Y24h4-1	Sex Test SOP-030	QPE109	0	28.53	Absence	BK
R24h5-1	R24h5-1	Sex Test SOP-030	QPE109	0	26.36	Absence	BK
O1uke-1	O1uke-1	Sex Test SOP-030	QPE109	0	28.87	Absence	BK
Y18vs-1	Y18vs-1	Sex Test SOP-030	QPE109	0	25.2	Absence	BK
O1e9y-1	O1e9y-1	Sex Test SOP-030	QPE109	0	25.36	Absence	BK
V1n7r-1	V1n7r-1	Sex Test SOP-030	QPE108	0	22	Absence	BK
M16od-1	M16od-1	Sex Test SOP-030	QPE108	0	26.7	Absence	BK
M1z4t-1	M1z4t-1	Sex Test SOP-030	QPE108	0	33.07	Absence	BK
K16oc-1	K16oc-1	Sex Test SOP-030	QPE108	0	25.28	Absence	BK
K1z4s-1	K1z4s-1	Sex Test SOP-030	QPE108	0	26.69	Absence	BK
K16pg-1	K16pg-1	Sex Test SOP-030	QPE108	0	26.99	Absence	BK
M24kl-1	M24kl-1	Sex Test SOP-030	QPE108	0	30.54	Absence	BK
G1z4q-1	G1z4q-1	Sex Test SOP-030	QPE108	0	31.92	Absence	BK
Y16pc-1	Y16pc-1	Sex Test SOP-030	QPE108	0	21.93	Absence	BK
Y1ffc-1	Y1ffc-1	Sex Test SOP-030	QPE108	0	30.67	Absence	BK
K1n7#-1	K1n7#-1	Sex Test SOP-030	QPE108	0	27.05	Absence	BK
G1n7m-1	G1n7m-1	Sex Test SOP-030	QPE108	0	22.51	Absence	BK
V1z4v-1	V1z4v-1	Sex Test SOP-030	QPE108	0	27.85	Absence	BK
M1n7p-1	M1n7p-1	Sex Test SOP-030	QPE108	0	28.44	Absence	BK
R1n7l-1	R1n7l-1	Sex Test SOP-030	QPE108	0	25.62	Absence	BK
B1z4r-1	B1z4r-1	Sex Test SOP-030	QPE108	0	26.79	Absence	BK
R16pd-1	R16pd-1	Sex Test SOP-030	QPE108	0	28.56	Absence	BK
R16o9-1	R16o9-1	Sex Test SOP-030	QPE108	0	25.66	Absence	BK
R1z4p-1	R1z4p-1	Sex Test SOP-030	QPE108	0	30.07	Absence	BK
V16pj-1	V16pj-1	Sex Test SOP-030	QPE108	0	30.36	Absence	BK
G16pe-1	G16pe-1	Sex Test SOP-030	QPE108	0	26.82	Absence	BK
V16of-1	V16of-1	Sex Test SOP-030	QPE108	0	26.15	Absence	BK
M16ph-1	M16ph-1	Sex Test SOP-030	QPE108	0	25.56	Absence	BK
Y18ns-1	Y18ns-1	Sex Test SOP-030	QPE106	0	26.04	Absence	BK
Y1ea0-1	Y1ea0-1	Sex Test SOP-030	QPE106	0	26.54	Absence	BK
V18nz-1	V18nz-1	Sex Test SOP-030	QPE106	0	26.75	Absence	BK
M128d-1	M128d-1	Sex Test SOP-030	QPE106	0	27.58	Absence	BK
B1psj-1	B1psj-1	Sex Test SOP-030	QPE106	0	28.24	Absence	BK
M24h9-1	M24h9-1	Sex Test SOP-030	QPE106	0	32.84	Absence	BK
G1psi-1	G1psi-1	Sex Test SOP-030	QPE106	0	26.01	Absence	BK
V1drr-1	V1drr-1	Sex Test SOP-030	QPE106	0	23.9	Absence	BK
O1ffi-1	O1ffi-1	Sex Test SOP-030	QPE106	0	27.13	Absence	BK
G1ecy-1	G1ecy-1	Sex Test SOP-030	QPE106	0	29.49	Absence	BK
V13cv-1	V13cv-1	Sex Test SOP-030	QPE106	0	28.78	Absence	BK
B184r-1	B184r-1	Sex Test SOP-030	QPE106	0	28.79	Absence	BK
V1dr3-1	V1dr3-1	Sex Test SOP-030	QPE106	0	26.11	Absence	BK
M18nx-1	M18nx-1	Sex Test SOP-030	QPE106	0	28.66	Absence	BK
V1psn-1	V1psn-1	Sex Test SOP-030	QPE106	0	26.09	Absence	BK
R1ecx-1	R1ecx-1	Sex Test SOP-030	QPE106	0	31.48	Absence	BK
Y1ecw-1	Y1ecw-1	Sex Test SOP-030	QPE106	0	31.24	Absence	BK
V18vz-1	V18vz-1	Sex Test SOP-030	QPE106	0	27.93	Absence	BK
G18nu-1	G18nu-1	Sex Test SOP-030	QPE106	0	26.66	Absence	BK
B1lxv-1	B1lxv-1	Sex Test SOP-030	QPE106	0	25.59	Absence	BK
K128c-1	K128c-1	Sex Test SOP-030	QPE106	0	31.58	Absence	BK
B1eln-1	B1eln-1	Sex Test SOP-030	QPE106	0	23.91	Absence	BK
K184s-1	K184s-1	Sex Test SOP-030	QPE106	0	32.79	Absence	BK
O19l2-1	O19l2-1	Sex Test SOP-030	QPE106	0	27.79	Absence	BK
B1e6j-1	B1e6j-1	Sex Test SOP-030	QPE106	0	31.61	Absence	BK
O1psm-1	O1psm-1	Sex Test SOP-030	QPE106	0	28.26	Absence	BK
K1ecc-1	K1ecc-1	Sex Test SOP-030	QPE106	0	27.2	Absence	BK
R1e9t-1	R1e9t-1	Sex Test SOP-030	QPE106	0	24.18	Absence	BK
G128a-1	G128a-1	Sex Test SOP-030	QPE106	0	29.24	Absence	BK
Y1drk-1	Y1drk-1	Sex Test SOP-030	QPE106	0	31.54	Absence	BK
O18vy-1	O18vy-1	Sex Test SOP-030	QPE106	0	27.66	Absence	BK
G17d6-1	G17d6-1	Sex Test SOP-030	QPE106	0	27.03	Absence	BK
R18nt-1	R18nt-1	Sex Test SOP-030	QPE106	0	25.64	Absence	BK
G1e9u-1	G1e9u-1	Sex Test SOP-030	QPE106	0	21.57	Absence	BK
K18nw-1	K18nw-1	Sex Test SOP-030	QPE106	0	27.26	Absence	BK
B1drn-1	B1drn-1	Sex Test SOP-030	QPE106	0	28.72	Absence	BK
M1ecd-1	M1ecd-1	Sex Test SOP-030	QPE106	0	27.35	Absence	BK
B128b-1	B128b-1	Sex Test SOP-030	QPE106	0	26.09	Absence	BK
O13cu-1	O13cu-1	Sex Test SOP-030	QPE106	0	29.65	Absence	BK
V1ffj-1	V1ffj-1	Sex Test SOP-030	QPE106	0	31.14	Absence	BK
O1drq-1	O1drq-1	Sex Test SOP-030	QPE106	0	32.81	Absence	BK
Y197k-1	Y197k-1	Sex Test SOP-030	QPE106	0	26.58	Absence	BK
Y1288-1	Y1288-1	Sex Test SOP-030	QPE106	0	27.05	Absence	BK
R1ef5-1	R1ef5-1	Sex Test SOP-030	QPE106	0	27.04	Absence	BK
K13cs-1	K13cs-1	Sex Test SOP-030	QPE106	0	24.46	Absence	BK
G13cq-1	G13cq-1	Sex Test SOP-030	QPE106	0	28.27	Absence	BK
R184p-1	R184p-1	Sex Test SOP-030	QPE106	0	28.63	Absence	BK
O1e6m-1	O1e6m-1	Sex Test SOP-030	QPE104	0	20.92	Absence	BK
G144a-1	G144a-1	Sex Test SOP-030	QPE104	0	26.55	Absence	BK
K1e6k-1	K1e6k-1	Sex Test SOP-030	QPE104	0	25.54	Absence	BK
G1#56-1	G1#56-1	Sex Test SOP-030	QPE104	0	24.16	Absence	BK
O17da-1	O17da-1	Sex Test SOP-030	QPE104	0	24.78	Absence	BK
G1e7m-1	G1e7m-1	Sex Test SOP-030	QPE104	0	29.5	Absence	BK
Y17d4-1	Y17d4-1	Sex Test SOP-030	QPE104	0	22.33	Absence	BK
M1k#l-1	M1k#l-1	Sex Test SOP-030	QPE104	0	21.55	Absence	BK
G1e6i-1	G1e6i-1	Sex Test SOP-030	QPE104	0	26.21	Absence	BK
G1elm-1	G1elm-1	Sex Test SOP-030	QPE104	0	25.21	Absence	BK
R17d5-1	R17d5-1	Sex Test SOP-030	QPE104	0	21.82	Absence	BK
M17d9-1	M17d9-1	Sex Test SOP-030	QPE104	0	27.61	Absence	BK
K1k#k-1	K1k#k-1	Sex Test SOP-030	QPE104	0	18.16	Absence	BK
B17d7-1	B17d7-1	Sex Test SOP-030	QPE104	0	26.93	Absence	BK
R1k#h-1	R1k#h-1	Sex Test SOP-030	QPE104	0	20.99	Absence	BK
R1ell-1	R1ell-1	Sex Test SOP-030	QPE104	0	23.02	Absence	BK
V1e6n-1	V1e6n-1	Sex Test SOP-030	QPE104	0	24.19	Absence	BK
Y1zjk-1	Y1zjk-1	Sex Test SOP-030	QPE104	0	24.65	Absence	BK
G1e4i-1	G1e4i-1	Sex Test SOP-030	QPE104	0	23.76	Absence	BK
Y1k#g-1	Y1k#g-1	Sex Test SOP-030	QPE104	0	22.93	Absence	BK
K1el#-1	K1el#-1	Sex Test SOP-030	QPE104	0	20.6	Absence	BK
V1dtr-1	V1dtr-1	Sex Test SOP-030	QPE104	0	26.5	Absence	BK
O144e-1	O144e-1	Sex Test SOP-030	QPE104	0	22.61	Absence	BK
V144f-1	V144f-1	Sex Test SOP-030	QPE104	0	24.25	Absence	BK
O1zjq-1	O1zjq-1	Sex Test SOP-030	QPE104	0	24.25	Absence	BK
M1e6l-1	M1e6l-1	Sex Test SOP-030	QPE104	0	22.11	Absence	BK
Y1e7k-1	Y1e7k-1	Sex Test SOP-030	QPE104	0	23.97	Absence	BK
V1k#n-1	V1k#n-1	Sex Test SOP-030	QPE104	0	22.05	Absence	BK
M1elp-1	M1elp-1	Sex Test SOP-030	QPE104	0	25.25	Absence	BK
B1k#j-1	B1k#j-1	Sex Test SOP-030	QPE104	0	20.62	Absence	BK
B1eaj-1	B1eaj-1	Sex Test SOP-030	QPE103	0	27.96	Absence	BK
B1e5n-1	B1e5n-1	Sex Test SOP-030	QPE103	0	24.81	Absence	BK
G1e5m-1	G1e5m-1	Sex Test SOP-030	QPE103	0	27.32	Absence	BK
V1e8n-1	V1e8n-1	Sex Test SOP-030	QPE103	0	25.43	Absence	BK
M1e8l-1	M1e8l-1	Sex Test SOP-030	QPE103	0	24.47	Absence	BK
R1ekp-1	R1ekp-1	Sex Test SOP-030	QPE103	0	23	Absence	BK
B1e9n-1	B1e9n-1	Sex Test SOP-030	QPE103	0	25.85	Absence	BK
R1efl-1	R1efl-1	Sex Test SOP-030	QPE103	0	31.67	Absence	BK
M1e5p-1	M1e5p-1	Sex Test SOP-030	QPE103	0	25.31	Absence	BK
Y1dtk-1	Y1dtk-1	Sex Test SOP-030	QPE103	0	31.9	Absence	BK
K1dto-1	K1dto-1	Sex Test SOP-030	QPE103	0	27.74	Absence	BK
R1e5l-1	R1e5l-1	Sex Test SOP-030	QPE103	0	31.4	Absence	BK
R1ehl-1	R1ehl-1	Sex Test SOP-030	QPE103	0	26.09	Absence	BK
O1dra-1	O1dra-1	Sex Test SOP-030	QPE103	0	23.49	Absence	BK
O1eam-1	O1eam-1	Sex Test SOP-030	QPE103	0	28.51	Absence	BK
M1e9p-1	M1e9p-1	Sex Test SOP-030	QPE103	0	27.05	Absence	BK
B1efn-1	B1efn-1	Sex Test SOP-030	QPE103	0	28.54	Absence	BK
K1eak-1	K1eak-1	Sex Test SOP-030	QPE103	0	32.52	Absence	BK
O1ue6-1	O1ue6-1	Sex Test SOP-030	QPE103	0	25.57	Absence	BK
O1e9q-1	O1e9q-1	Sex Test SOP-030	QPE103	0	29.88	Absence	BK
V1dtb-1	V1dtb-1	Sex Test SOP-030	QPE103	0	28.16	Absence	BK
B1ue3-1	B1ue3-1	Sex Test SOP-030	QPE103	0	29.05	Absence	BK
Y1dr4-1	Y1dr4-1	Sex Test SOP-030	QPE103	0	26.5	Absence	BK
B1ehn-1	B1ehn-1	Sex Test SOP-030	QPE103	0	29.72	Absence	BK
O1qem-1	O1qem-1	Sex Test SOP-030	QPE103	0	24.8	Absence	BK
G1dtm-1	G1dtm-1	Sex Test SOP-030	QPE103	0	26.94	Absence	BK
V1ean-1	V1ean-1	Sex Test SOP-030	QPE103	0	26	Absence	BK
O1efq-1	O1efq-1	Sex Test SOP-030	QPE103	0	27.6	Absence	BK
V1drb-1	V1drb-1	Sex Test SOP-030	QPE103	0	25.35	Absence	BK
B1dr7-1	B1dr7-1	Sex Test SOP-030	QPE103	0	26.29	Absence	BK
K1eho-1	K1eho-1	Sex Test SOP-030	QPE103	0	30.93	Absence	BK
M1dr9-1	M1dr9-1	Sex Test SOP-030	QPE103	0	26.85	Absence	BK
K1e5o-1	K1e5o-1	Sex Test SOP-030	QPE103	0	25.62	Absence	BK
M1dt9-1	M1dt9-1	Sex Test SOP-030	QPE103	0	30.96	Absence	BK
V1qen-1	V1qen-1	Sex Test SOP-030	QPE103	0	25.2	Absence	BK
Y1ehk-1	Y1ehk-1	Sex Test SOP-030	QPE103	0	24.83	Absence	BK
R1e8h-1	R1e8h-1	Sex Test SOP-030	QPE103	0	24.71	Absence	BK
Y1eag-1	Y1eag-1	Sex Test SOP-030	QPE103	0	25.02	Absence	BK
M1eat-1	M1eat-1	Sex Test SOP-030	QPE103	0	28.2	Absence	BK
R1eah-1	R1eah-1	Sex Test SOP-030	QPE103	0	28.2	Absence	BK
V1e4n-1	V1e4n-1	Sex Test SOP-030	QPE103	0	27.94	Absence	BK
Y1em#-1	Y1em#-1	Sex Test SOP-030	QPE103	0	27.68	Absence	BK
R1qeh-1	R1qeh-1	Sex Test SOP-030	QPE103	0	25.78	Absence	BK
B1dtn-1	B1dtn-1	Sex Test SOP-030	QPE103	0	25.77	Absence	BK
M1eal-1	M1eal-1	Sex Test SOP-030	QPE103	0	27.77	Absence	BK
G1dr6-1	G1dr6-1	Sex Test SOP-030	QPE103	0	28.95	Absence	BK
Y1qeg-1	Y1qeg-1	Sex Test SOP-030	QPE103	0	22.61	Absence	BK
M1emt-1	M1emt-1	Sex Test SOP-030	QPE102	0	28.42	Absence	BK
K1qek-1	K1qek-1	Sex Test SOP-030	QPE102	0	29.05	Absence	BK
R1emp-1	R1emp-1	Sex Test SOP-030	QPE102	0	32.92	Absence	BK
K1eas-1	K1eas-1	Sex Test SOP-030	QPE102	0	29.43	Absence	BK
R1ei9-1	R1ei9-1	Sex Test SOP-030	QPE102	0	26.59	Absence	BK
B1emr-1	B1emr-1	Sex Test SOP-030	QPE102	0	27.55	Absence	BK
R1dt5-1	R1dt5-1	Sex Test SOP-030	QPE102	0	32.91	Absence	BK
V1efr-1	V1efr-1	Sex Test SOP-030	QPE102	0	27.27	Absence	BK
B1dt7-1	B1dt7-1	Sex Test SOP-030	QPE102	0	28.45	Absence	BK
G1qei-1	G1qei-1	Sex Test SOP-030	QPE102	0	23.69	Absence	BK
O1emu-1	O1emu-1	Sex Test SOP-030	QPE102	0	30.57	Absence	BK
B1eib-1	B1eib-1	Sex Test SOP-030	QPE102	0	29.84	Absence	BK
R1dtl-1	R1dtl-1	Sex Test SOP-030	QPE102	0	28.45	Absence	BK
B1e4j-1	B1e4j-1	Sex Test SOP-030	QPE102	0	30.91	Absence	BK
V1ei7-1	V1ei7-1	Sex Test SOP-030	QPE102	0	30.18	Absence	BK
R1e4h-1	R1e4h-1	Sex Test SOP-030	QPE102	0	26.54	Absence	BK
Y1e9k-1	Y1e9k-1	Sex Test SOP-030	QPE102	0	29.81	Absence	BK
V1eif-1	V1eif-1	Sex Test SOP-030	QPE102	0	26.37	Absence	BK
G1eia-1	G1eia-1	Sex Test SOP-030	QPE102	0	27.09	Absence	BK
Y1eao-1	Y1eao-1	Sex Test SOP-030	QPE102	0	28.54	Absence	BK
M1ekt-1	M1ekt-1	Sex Test SOP-030	QPE102	0	21.95	Absence	BK
B1ear-1	B1ear-1	Sex Test SOP-030	QPE102	0	32.64	Absence	BK
O1ei6-1	O1ei6-1	Sex Test SOP-030	QPE102	0	29.59	Absence	BK
G1dt6-1	G1dt6-1	Sex Test SOP-030	QPE102	0	26.02	Absence	BK
R1e9l-1	R1e9l-1	Sex Test SOP-030	QPE102	0	32.61	Absence	BK
M1ei5-1	M1ei5-1	Sex Test SOP-030	QPE102	0	32.41	Absence	BK
Y1ei8-1	Y1ei8-1	Sex Test SOP-030	QPE102	0	27.38	Absence	BK
G1ei2-1	G1ei2-1	Sex Test SOP-030	QPE102	0	28.66	Absence	BK
G1ekq-1	G1ekq-1	Sex Test SOP-030	QPE102	0	23.13	Absence	BK
O1eau-1	O1eau-1	Sex Test SOP-030	QPE102	0	29.28	Absence	BK
K1ei4-1	K1ei4-1	Sex Test SOP-030	QPE102	0	31.06	Absence	BK
R1kxd-1	R1kxd-1	Sex Test SOP-030	QPE101	0	25.32	Absence	BK
G1kxe-1	G1kxe-1	Sex Test SOP-030	QPE101	0	24.24	Absence	BK
R1apd-1	R1apd-1	Sex Test SOP-030	QPE101	0	30.84	Absence	BK
G1l0i-1	G1l0i-1	Sex Test SOP-030	QPE101	0	29.35	Absence	BK
V1km7-1	V1km7-1	Sex Test SOP-030	QPE101	0	26.3	Absence	BK
V1klz-1	V1klz-1	Sex Test SOP-030	QPE101	0	21.9	Absence	BK
B1l0j-1	B1l0j-1	Sex Test SOP-030	QPE101	0	24.71	Absence	BK
M1aph-1	M1aph-1	Sex Test SOP-030	QPE101	0	27.42	Absence	BK
K1l0k-1	K1l0k-1	Sex Test SOP-030	QPE101	0	25.89	Absence	BK
Y1apc-1	Y1apc-1	Sex Test SOP-030	QPE101	0	26.75	Absence	BK
B1kxf-1	B1kxf-1	Sex Test SOP-030	QPE101	0	23.47	Absence	BK
M1km5-1	M1km5-1	Sex Test SOP-030	QPE101	0	26.58	Absence	BK
R1km1-1	R1km1-1	Sex Test SOP-030	QPE101	0	22.67	Absence	BK
Y1kxc-1	Y1kxc-1	Sex Test SOP-030	QPE101	0	24.64	Absence	BK
V1apj-1	V1apj-1	Sex Test SOP-030	QPE101	0	22.84	Absence	BK
M1l0l-1	M1l0l-1	Sex Test SOP-030	QPE101	0	28.99	Absence	BK
O1l0m-1	O1l0m-1	Sex Test SOP-030	QPE101	0	26.23	Absence	BK
K1kxg-1	K1kxg-1	Sex Test SOP-030	QPE101	0	23.54	Absence	BK
K1km4-1	K1km4-1	Sex Test SOP-030	QPE101	0	23.62	Absence	BK
Y1km0-1	Y1km0-1	Sex Test SOP-030	QPE101	0	23.48	Absence	BK
B1apf-1	B1apf-1	Sex Test SOP-030	QPE101	0	22.49	Absence	BK
G1ape-1	G1ape-1	Sex Test SOP-030	QPE101	0	22.53	Absence	BK
B1km3-1	B1km3-1	Sex Test SOP-030	QPE101	0	24.21	Absence	BK
G1z0a-1	G1z0a-1	Sex Test SOP-030	QPE100	0	27.35	Absence	BK
R1gq9-1	R1gq9-1	Sex Test SOP-030	QPE100	0	31.68	Absence	BK
M1zj1-1	M1zj1-1	Sex Test SOP-030	QPE100	0	28.26	Absence	BK
O1z0e-1	O1z0e-1	Sex Test SOP-030	QPE100	0	26.54	Absence	BK
O1zj2-1	O1zj2-1	Sex Test SOP-030	QPE100	0	27.53	Absence	BK
K1z0c-1	K1z0c-1	Sex Test SOP-030	QPE100	0	30.03	Absence	BK
G1ziy-1	G1ziy-1	Sex Test SOP-030	QPE100	0	29.69	Absence	BK
K1zj0-1	K1zj0-1	Sex Test SOP-030	QPE100	0	24.13	Absence	BK
V1biv-1	V1biv-1	Sex Test SOP-030	QPE100	0	28.98	Absence	BK
V1gqf-1	V1gqf-1	Sex Test SOP-030	QPE100	0	29.16	Absence	BK
Y1ziw-1	Y1ziw-1	Sex Test SOP-030	QPE100	0	27.61	Absence	BK
M1gqd-1	M1gqd-1	Sex Test SOP-030	QPE100	0	29.15	Absence	BK
Y1gq8-1	Y1gq8-1	Sex Test SOP-030	QPE100	0	28.46	Absence	BK
R1zix-1	R1zix-1	Sex Test SOP-030	QPE100	0	26.68	Absence	BK
B1z0b-1	B1z0b-1	Sex Test SOP-030	QPE100	0	27.82	Absence	BK
O1gqe-1	O1gqe-1	Sex Test SOP-030	QPE100	0	26.9	Absence	BK
V1u7j-1	V1u7j-1	Sex Test SOP-030	QPE99	0	29.97	Absence	BK
O1032-1	O1032-1	Sex Test SOP-030	QPE99	0	21.65	Absence	BK
K1#58-1	K1#58-1	Sex Test SOP-030	QPE99	0	23.56	Absence	BK
R1u7d-1	R1u7d-1	Sex Test SOP-030	QPE99	0	27.81	Absence	BK
K1u7g-1	K1u7g-1	Sex Test SOP-030	QPE99	0	25.51	Absence	BK
R1#55-1	R1#55-1	Sex Test SOP-030	QPE99	0	25.53	Absence	BK
Y1u7c-1	Y1u7c-1	Sex Test SOP-030	QPE99	0	28.78	Absence	BK
Y1zhs-1	Y1zhs-1	Sex Test SOP-030	QPE99	0	24.8	Absence	BK
V1#5b-1	V1#5b-1	Sex Test SOP-030	QPE99	0	28.32	Absence	BK
G1znm-1	G1znm-1	Sex Test SOP-030	QPE99	0	29.41	Absence	BK
V1033-1	V1033-1	Sex Test SOP-030	QPE99	0	24.99	Absence	BK
B1zkz-1	B1zkz-1	Sex Test SOP-030	QPE99	0	22.91	Absence	BK
V1ywv-1	V1ywv-1	Sex Test SOP-030	QPE96	0	30.62	Absence	BK
M1a59-1	M1a59-1	Sex Test SOP-030	QPE96	0	29.97	Absence	BK
B1zhv-1	B1zhv-1	Sex Test SOP-030	QPE96	0	25.96	Absence	BK
O13ni-1	O13ni-1	Sex Test SOP-030	QPE96	0	32.28	Absence	BK
V22wn-1	V22wn-1	Sex Test SOP-030	QPE96	0	25.22	Absence	BK
G1zky-1	G1zky-1	Sex Test SOP-030	QPE96	0	32.58	Absence	BK
M1znp-1	M1znp-1	Sex Test SOP-030	QPE96	0	28.59	Absence	BK
R1zkx-1	R1zkx-1	Sex Test SOP-030	QPE96	0	31.27	Absence	BK
V1zhz-1	V1zhz-1	Sex Test SOP-030	QPE96	0	28.85	Absence	BK
M13nh-1	M13nh-1	Sex Test SOP-030	QPE96	0	30.73	Absence	BK
K1fwc-1	K1fwc-1	Sex Test SOP-030	QPE96	0	30.15	Absence	BK
O1z2m-1	O1z2m-1	Sex Test SOP-030	QPE96	0	28.37	Absence	BK
R1kq9-1	R1kq9-1	Sex Test SOP-030	QPE96	0	27.84	Absence	BK
R1a55-1	R1a55-1	Sex Test SOP-030	QPE96	0	33.31	Absence	BK
O1zhy-1	O1zhy-1	Sex Test SOP-030	QPE96	0	26.87	Absence	BK
K13ng-1	K13ng-1	Sex Test SOP-030	QPE96	0	27.94	Absence	BK
R1kxt-1	R1kxt-1	Sex Test SOP-030	QPE96	0	28.63	Absence	BK
R1z2h-1	R1z2h-1	Sex Test SOP-030	QPE96	0	24.77	Absence	BK
M1z2l-1	M1z2l-1	Sex Test SOP-030	QPE96	0	29.04	Absence	BK
K1z2k-1	K1z2k-1	Sex Test SOP-030	QPE96	0	28.1	Absence	BK
V1zl3-1	V1zl3-1	Sex Test SOP-030	QPE96	0	25.02	Absence	BK
O1a5a-1	O1a5a-1	Sex Test SOP-030	QPE96	0	27.93	Absence	BK
M1zhx-1	M1zhx-1	Sex Test SOP-030	QPE96	0	27.52	Absence	BK
B13nf-1	B13nf-1	Sex Test SOP-030	QPE96	0	28.7	Absence	BK
G1z2i-1	G1z2i-1	Sex Test SOP-030	QPE96	0	26.98	Absence	BK
B1ywr-1	B1ywr-1	Sex Test SOP-030	QPE96	0	30.59	Absence	BK
V1a5b-1	V1a5b-1	Sex Test SOP-030	QPE96	0	29.63	Absence	BK
G13ne-1	G13ne-1	Sex Test SOP-030	QPE96	0	24.2	Absence	BK
O1#pq-1	O1#pq-1	Sex Test SOP-030	QPE96	0	28.15	Absence	BK
B1z2j-1	B1z2j-1	Sex Test SOP-030	QPE96	0	24.01	Absence	BK
K1yws-1	K1yws-1	Sex Test SOP-030	QPE96	0	29.59	Absence	BK
Y1znk-1	Y1znk-1	Sex Test SOP-030	QPE96	0	24.63	Absence	BK
R13nd-1	R13nd-1	Sex Test SOP-030	QPE96	0	29.9	Absence	BK
Y1zkw-1	Y1zkw-1	Sex Test SOP-030	QPE96	0	28.16	Absence	BK
M1ywt-1	M1ywt-1	Sex Test SOP-030	QPE96	0	28.1	Absence	BK
K1zn#-1	K1zn#-1	Sex Test SOP-030	QPE96	0	34.84	Absence	BK
B1a57-1	B1a57-1	Sex Test SOP-030	QPE96	0	25.77	Absence	BK
V1kqf-1	V1kqf-1	Sex Test SOP-030	QPE96	0	29.05	Absence	BK
Y13nc-1	Y13nc-1	Sex Test SOP-030	QPE96	0	28.82	Absence	BK
K1kqc-1	K1kqc-1	Sex Test SOP-030	QPE96	0	28.8	Absence	BK
V13nj-1	V13nj-1	Sex Test SOP-030	QPE96	0	26.25	Absence	BK
Y1prk-1	Y1prk-1	Sex Test SOP-030	QPE96	0	27.27	Absence	BK
O1zjy-1	O1zjy-1	Sex Test SOP-030	QPE95	0	31.83	Absence	BK
R1prl-1	R1prl-1	Sex Test SOP-030	QPE95	0	21.9	Absence	BK
V1fhj-1	V1fhj-1	Sex Test SOP-030	QPE95	0	31.6	Absence	BK
B1prn-1	B1prn-1	Sex Test SOP-030	QPE95	0	24.3	Absence	BK
O1fhi-1	O1fhi-1	Sex Test SOP-030	QPE95	0	29.6	Absence	BK
R1zjt-1	R1zjt-1	Sex Test SOP-030	QPE95	0	30.77	Absence	BK
R1fhd-1	R1fhd-1	Sex Test SOP-030	QPE95	0	26.95	Absence	BK
B1fhf-1	B1fhf-1	Sex Test SOP-030	QPE95	0	28.33	Absence	BK
G1fhe-1	G1fhe-1	Sex Test SOP-030	QPE95	0	24.8	Absence	BK
B1zjv-1	B1zjv-1	Sex Test SOP-030	QPE95	0	24.55	Absence	BK
K1pr#-1	K1pr#-1	Sex Test SOP-030	QPE95	0	21.02	Absence	BK
O147a-1	O147a-1	Sex Test SOP-030	QPE94	0	31.26	Absence	BK
O1#1q-1	O1#1q-1	Sex Test SOP-030	QPE94	0	26.37	Absence	BK
R22wh-1	R22wh-1	Sex Test SOP-030	QPE94	0	27.36	Absence	BK
Y1kxs-1	Y1kxs-1	Sex Test SOP-030	QPE94	0	28.02	Absence	BK
O1kxy-1	O1kxy-1	Sex Test SOP-030	QPE94	0	22.56	Absence	BK
Y1474-1	Y1474-1	Sex Test SOP-030	QPE94	0	27.34	Absence	BK
M1#1p-1	M1#1p-1	Sex Test SOP-030	QPE94	0	29.03	Absence	BK
O1yna-1	O1yna-1	Sex Test SOP-030	QPE94	0	31.37	Absence	BK
K1nng-1	K1nng-1	Sex Test SOP-030	QPE94	0	33.76	Absence	BK
B1kxv-1	B1kxv-1	Sex Test SOP-030	QPE94	0	26.31	Absence	BK
M1479-1	M1479-1	Sex Test SOP-030	QPE94	0	32.17	Absence	BK
K1#1#-1	K1#1#-1	Sex Test SOP-030	QPE94	0	27.33	Absence	BK
B22wj-1	B22wj-1	Sex Test SOP-030	QPE94	0	27.08	Absence	BK
R1nnd-1	R1nnd-1	Sex Test SOP-030	QPE94	0	33.49	Absence	BK
B1477-1	B1477-1	Sex Test SOP-030	QPE94	0	31.53	Absence	BK
Y1nnc-1	Y1nnc-1	Sex Test SOP-030	QPE94	0	30.07	Absence	BK
K1478-1	K1478-1	Sex Test SOP-030	QPE94	0	31.19	Absence	BK
G1#1m-1	G1#1m-1	Sex Test SOP-030	QPE94	0	24.69	Absence	BK
O1fwe-1	O1fwe-1	Sex Test SOP-030	QPE94	0	32.63	Absence	BK
O1nni-1	O1nni-1	Sex Test SOP-030	QPE94	0	33.36	Absence	BK
G1kxu-1	G1kxu-1	Sex Test SOP-030	QPE94	0	31.36	Absence	BK
R1475-1	R1475-1	Sex Test SOP-030	QPE94	0	26.67	Absence	BK
R1#1l-1	R1#1l-1	Sex Test SOP-030	QPE94	0	26.92	Absence	BK
V1fwf-1	V1fwf-1	Sex Test SOP-030	QPE94	0	30.52	Absence	BK
O22wm-1	O22wm-1	Sex Test SOP-030	QPE94	0	28.2	Absence	BK
R1yn5-1	R1yn5-1	Sex Test SOP-030	QPE94	0	32.48	Absence	BK
K1yn8-1	K1yn8-1	Sex Test SOP-030	QPE94	0	31.7	Absence	BK
G1476-1	G1476-1	Sex Test SOP-030	QPE94	0	26.92	Absence	BK
Y22wg-1	Y22wg-1	Sex Test SOP-030	QPE94	0	29.27	Absence	BK
M1yn9-1	M1yn9-1	Sex Test SOP-030	QPE94	0	31.3	Absence	BK
G1nne-1	G1nne-1	Sex Test SOP-030	QPE94	0	31.47	Absence	BK
M1nnh-1	M1nnh-1	Sex Test SOP-030	QPE94	0	30.56	Absence	BK
V1#1r-1	V1#1r-1	Sex Test SOP-030	QPE94	0	25.79	Absence	BK
K1kxw-1	K1kxw-1	Sex Test SOP-030	QPE94	0	34.19	Absence	BK
B1nnf-1	B1nnf-1	Sex Test SOP-030	QPE94	0	28.82	Absence	BK
Y2274-1	Y2274-1	Sex Test SOP-030	QPE93	0	32.7	Absence	BK
Y14js-1	Y14js-1	Sex Test SOP-030	QPE93	0	26.06	Absence	BK
B1lub-1	B1lub-1	Sex Test SOP-030	QPE93	0	25.78	Absence	BK
R23pt-1	R23pt-1	Sex Test SOP-030	QPE93	0	21.1	Absence	BK
M14jx-1	M14jx-1	Sex Test SOP-030	QPE93	0	23.11	Absence	BK
K23sk-1	K23sk-1	Sex Test SOP-030	QPE93	0	27.91	Absence	BK
V23sf-1	V23sf-1	Sex Test SOP-030	QPE93	0	27.71	Absence	BK
Y23ps-1	Y23ps-1	Sex Test SOP-030	QPE93	0	31.06	Absence	BK
K23pw-1	K23pw-1	Sex Test SOP-030	QPE93	0	28.75	Absence	BK
R1n95-1	R1n95-1	Sex Test SOP-030	QPE93	0	27.9	Absence	BK
V227b-1	V227b-1	Sex Test SOP-030	QPE93	0	32.61	Absence	BK
O23py-1	O23py-1	Sex Test SOP-030	QPE93	0	25.82	Absence	BK
K2278-1	K2278-1	Sex Test SOP-030	QPE93	0	26.97	Absence	BK
G23pu-1	G23pu-1	Sex Test SOP-030	QPE93	0	25.51	Absence	BK
R23s9-1	R23s9-1	Sex Test SOP-030	QPE93	0	27.84	Absence	BK
R1#pl-1	R1#pl-1	Sex Test SOP-030	QPE93	0	25.9	Absence	BK
M23sl-1	M23sl-1	Sex Test SOP-030	QPE93	0	28.03	Absence	BK
B23sj-1	B23sj-1	Sex Test SOP-030	QPE93	0	28.01	Absence	BK
R23sh-1	R23sh-1	Sex Test SOP-030	QPE93	0	26.53	Absence	BK
V1n9b-1	V1n9b-1	Sex Test SOP-030	QPE93	0	26.64	Absence	BK
Y23sg-1	Y23sg-1	Sex Test SOP-030	QPE93	0	27.24	Absence	BK
O1lue-1	O1lue-1	Sex Test SOP-030	QPE93	0	25.51	Absence	BK
M23sd-1	M23sd-1	Sex Test SOP-030	QPE93	0	22.48	Absence	BK
M1#pp-1	M1#pp-1	Sex Test SOP-030	QPE93	0	28.49	Absence	BK
Y1adk-1	Y1adk-1	Sex Test SOP-030	QPE93	0	24.66	Absence	BK
B23sb-1	B23sb-1	Sex Test SOP-030	QPE93	0	28.17	Absence	BK
O14jy-1	O14jy-1	Sex Test SOP-030	QPE93	0	32.78	Absence	BK
B14jv-1	B14jv-1	Sex Test SOP-030	QPE93	0	31.04	Absence	BK
G2276-1	G2276-1	Sex Test SOP-030	QPE93	0	30.05	Absence	BK
G1#pm-1	G1#pm-1	Sex Test SOP-030	QPE93	0	25.75	Absence	BK
O1adq-1	O1adq-1	Sex Test SOP-030	QPE93	0	27.02	Absence	BK
B1#pn-1	B1#pn-1	Sex Test SOP-030	QPE93	0	26.27	Absence	BK
K1#p#-1	K1#p#-1	Sex Test SOP-030	QPE93	0	29.94	Absence	BK
G23si-1	G23si-1	Sex Test SOP-030	QPE93	0	29.59	Absence	BK
K1luc-1	K1luc-1	Sex Test SOP-030	QPE93	0	29.12	Absence	BK
O1n9a-1	O1n9a-1	Sex Test SOP-030	QPE93	0	26.78	Absence	BK
B23pv-1	B23pv-1	Sex Test SOP-030	QPE93	0	25.19	Absence	BK
V1luf-1	V1luf-1	Sex Test SOP-030	QPE93	0	29.19	Absence	BK
G1adm-1	G1adm-1	Sex Test SOP-030	QPE93	0	32.62	Absence	BK
Y1e3s-1	Y1e3s-1	Sex Test SOP-030	QPE92	0	25.08	Absence	BK
R1k#1-1	R1k#1-1	Sex Test SOP-030	QPE92	0	28.14	Absence	BK
R1l95-1	R1l95-1	Sex Test SOP-030	QPE92	0	26.56	Absence	BK
B1#pv-1	B1#pv-1	Sex Test SOP-030	QPE92	0	29.22	Absence	BK
K15pg-1	K15pg-1	Sex Test SOP-030	QPE92	0	33.36	Absence	BK
R1rch-1	R1rch-1	Sex Test SOP-030	QPE92	0	28.95	Absence	BK
M15ph-1	M15ph-1	Sex Test SOP-030	QPE92	0	24.95	Absence	BK
G1l96-1	G1l96-1	Sex Test SOP-030	QPE92	0	26.84	Absence	BK
K1l98-1	K1l98-1	Sex Test SOP-030	QPE92	0	29.11	Absence	BK
G1#pu-1	G1#pu-1	Sex Test SOP-030	QPE92	0	22.42	Absence	BK
K1pvw-1	K1pvw-1	Sex Test SOP-030	QPE92	0	26.09	Absence	BK
V15pj-1	V15pj-1	Sex Test SOP-030	QPE92	0	25.07	Absence	BK
V1qw7-1	V1qw7-1	Sex Test SOP-030	QPE92	0	28.58	Absence	BK
G1pvu-1	G1pvu-1	Sex Test SOP-030	QPE92	0	32.58	Absence	BK
G15pe-1	G15pe-1	Sex Test SOP-030	QPE92	0	23.54	Absence	BK
M1kwl-1	M1kwl-1	Sex Test SOP-030	QPE92	0	27.02	Absence	BK
V1pvz-1	V1pvz-1	Sex Test SOP-030	QPE92	0	25.72	Absence	BK
B1quj-1	B1quj-1	Sex Test SOP-030	QPE92	0	29.43	Absence	BK
M1pvx-1	M1pvx-1	Sex Test SOP-030	QPE92	0	25.26	Absence	BK
K1rbw-1	K1rbw-1	Sex Test SOP-030	QPE92	0	21.77	Absence	BK
B15pf-1	B15pf-1	Sex Test SOP-030	QPE92	0	22.77	Absence	BK
B11mz-1	B11mz-1	Sex Test SOP-030	QPE92	0	21.01	Absence	BK
G1qw2-1	G1qw2-1	Sex Test SOP-030	QPE92	0	32.02	Absence	BK
G1rbu-1	G1rbu-1	Sex Test SOP-030	QPE92	0	26.51	Absence	BK
R1kwh-1	R1kwh-1	Sex Test SOP-030	QPE92	0	24.49	Absence	BK
K103o-1	K103o-1	Sex Test SOP-030	QPE92	0	30.01	Absence	BK
Y1pvs-1	Y1pvs-1	Sex Test SOP-030	QPE92	0	23.22	Absence	BK
B1rbv-1	B1rbv-1	Sex Test SOP-030	QPE92	0	28.95	Absence	BK
Y11mw-1	Y11mw-1	Sex Test SOP-030	QPE92	0	22.87	Absence	BK
R1rbt-1	R1rbt-1	Sex Test SOP-030	QPE92	0	27.96	Absence	BK
O1pvy-1	O1pvy-1	Sex Test SOP-030	QPE92	0	29.24	Absence	BK
G1k#2-1	G1k#2-1	Sex Test SOP-030	QPE92	0	27.88	Absence	BK
V1kwn-1	V1kwn-1	Sex Test SOP-030	QPE92	0	24.01	Absence	BK
K11n0-1	K11n0-1	Sex Test SOP-030	QPE92	0	30.46	Absence	BK
B1k#3-1	B1k#3-1	Sex Test SOP-030	QPE92	0	29.33	Absence	BK
O103q-1	O103q-1	Sex Test SOP-030	QPE92	0	30.67	Absence	BK
K1quk-1	K1quk-1	Sex Test SOP-030	QPE92	0	30.07	Absence	BK
M1k#5-1	M1k#5-1	Sex Test SOP-030	QPE92	0	28.62	Absence	BK
M103p-1	M103p-1	Sex Test SOP-030	QPE92	0	24.25	Absence	BK
M1#px-1	M1#px-1	Sex Test SOP-030	QPE92	0	27.58	Absence	BK
B1pvv-1	B1pvv-1	Sex Test SOP-030	QPE92	0	28.5	Absence	BK
V1p#n-1	V1p#n-1	Sex Test SOP-030	QPE92	0	25.35	Absence	BK
Y1rcg-1	Y1rcg-1	Sex Test SOP-030	QPE92	0	22.65	Absence	BK
K1kwk-1	K1kwk-1	Sex Test SOP-030	QPE91	0	25.05	Absence	BK
O115q-1	O115q-1	Sex Test SOP-030	QPE91	0	28.34	Absence	BK
O1e3y-1	O1e3y-1	Sex Test SOP-030	QPE91	0	25.13	Absence	BK
V1kvb-1	V1kvb-1	Sex Test SOP-030	QPE91	0	26.18	Absence	BK
G13gi-1	G13gi-1	Sex Test SOP-030	QPE91	0	27.83	Absence	BK
O1g#m-1	O1g#m-1	Sex Test SOP-030	QPE91	0	30.12	Absence	BK
K1#pw-1	K1#pw-1	Sex Test SOP-030	QPE91	0	26.58	Absence	BK
R103l-1	R103l-1	Sex Test SOP-030	QPE91	0	29.28	Absence	BK
O1fkm-1	O1fkm-1	Sex Test SOP-030	QPE91	0	29.93	Absence	BK
M1fkl-1	M1fkl-1	Sex Test SOP-030	QPE91	0	29.95	Absence	BK
B1l97-1	B1l97-1	Sex Test SOP-030	QPE91	0	26.36	Absence	BK
K1qw4-1	K1qw4-1	Sex Test SOP-030	QPE91	0	29.83	Absence	BK
V1pp3-1	V1pp3-1	Sex Test SOP-030	QPE91	0	27.95	Absence	BK
V1k#7-1	V1k#7-1	Sex Test SOP-030	QPE91	0	26.8	Absence	BK
R1qw1-1	R1qw1-1	Sex Test SOP-030	QPE91	0	31.29	Absence	BK
V115r-1	V115r-1	Sex Test SOP-030	QPE91	0	28.04	Absence	BK
Y1fkg-1	Y1fkg-1	Sex Test SOP-030	QPE91	0	28.01	Absence	BK
R115l-1	R115l-1	Sex Test SOP-030	QPE91	0	27.96	Absence	BK
[truncated: 6,596 more rows]
